# Supplementary material for: Dental and Microbiological Risk Factors for Hospital-Acquired Pneumonia in Non-Ventilated Older Patients
Source: PLoS One. 2015 Apr 29;10(4):e0123622. doi: 10.1371/journal.pone.0123622 (PMC4414413; doi:10.1371/journal.pone.0123622)
Supplement: S1 Dataset — (CSV) [file pone.0123622.s001.csv]

Study_ID	Age	Ethnicity	consent	Female	Admitdate	Admit_time	Residence	Doorscalp	Barthel	Weight	Teethno	Dentures	Teethordentures	Preop	swab1	swab2	swab3	swab4	swab5	XI	frail	HABAM	Smoking	denture1	denture2	denture3	dental1	dental2	dental3	comorbidityno	COPD	Charlsonindex	MRSAposadmit	Cough	Aspiration	Transfusion	UTI	Fall	DVT	Analgesiaup	Delirium	Infectionillness	Non_infectionillness	CVD	Activecancer	DM	Dementia	Anyresp	drugsadmit
1	68	White	1	TRUE	12/04/2009	18:36:00	1	21	20	55	22	2	3	FALSE	14/04/2009		17/04/2009				2	63	2							4	FALSE	2	FALSE	FALSE	FALSE	FALSE	FALSE	FALSE	FALSE	FALSE	FALSE	FALSE	FALSE	FALSE	FALSE	FALSE	FALSE	FALSE	4
1	68	White	1	TRUE	12/04/2009	18:36:00	1	21	20	55	22	2	3	FALSE	14/04/2009		17/04/2009				2	63	2							4	FALSE	2	FALSE	FALSE	FALSE	FALSE	FALSE	FALSE	FALSE	FALSE	FALSE	FALSE	FALSE	FALSE	FALSE	FALSE	FALSE	FALSE	4
1	68	White	1	TRUE	12/04/2009	18:36:00	1	21	20	55	22	2	3	FALSE	14/04/2009		17/04/2009				2	63	2							4	FALSE	2	FALSE	FALSE	FALSE	FALSE	FALSE	FALSE	FALSE	FALSE	FALSE	FALSE	FALSE	FALSE	FALSE	FALSE	FALSE	FALSE	4
1	68	White	1	TRUE	12/04/2009	18:36:00	1	21	20	55	22	2	3	FALSE	14/04/2009		17/04/2009				2	63	2							4	FALSE	2	FALSE	FALSE	FALSE	FALSE	FALSE	FALSE	FALSE	FALSE	FALSE	FALSE	FALSE	FALSE	FALSE	FALSE	FALSE	FALSE	4
1	68	White	1	TRUE	12/04/2009	18:36:00	1	21	20	55	22	2	3	FALSE	14/04/2009		17/04/2009				2	63	2							4	FALSE	2	FALSE	FALSE	FALSE	FALSE	FALSE	FALSE	FALSE	FALSE	FALSE	FALSE	FALSE	FALSE	FALSE	FALSE	FALSE	FALSE	4
1	68	White	1	TRUE	12/04/2009	18:36:00	1	21	20	55	22	2	3	FALSE	14/04/2009		17/04/2009				2	63	2							4	FALSE	2	FALSE	FALSE	FALSE	FALSE	FALSE	FALSE	FALSE	FALSE	FALSE	FALSE	FALSE	FALSE	FALSE	FALSE	FALSE	FALSE	4
1	68	White	1	TRUE	12/04/2009	18:36:00	1	21	20	55	22	2	3	FALSE	14/04/2009		17/04/2009				2	63	2							4	FALSE	2	FALSE	FALSE	FALSE	FALSE	FALSE	FALSE	FALSE	FALSE	FALSE	FALSE	FALSE	FALSE	FALSE	FALSE	FALSE	FALSE	4
1	68	White	1	TRUE	12/04/2009	18:36:00	1	21	20	55	22	2	3	FALSE	14/04/2009		17/04/2009				2	63	2							4	FALSE	2	FALSE	FALSE	FALSE	FALSE	FALSE	FALSE	FALSE	FALSE	FALSE	FALSE	FALSE	FALSE	FALSE	FALSE	FALSE	FALSE	4
2	86	White	2	TRUE	14/04/2009	18:00:00	3	20	20	43	11	2	3	TRUE	15/04/2009	17/04/2009	20/04/2009	22/04/2009	29/04/2009	0	5	51	1	1	0.9	0.6	0.9	0.9	1.2	5	FALSE	4	FALSE	FALSE	FALSE	FALSE	FALSE	FALSE	FALSE	FALSE	FALSE	FALSE	FALSE	FALSE	FALSE	FALSE	FALSE	FALSE	6
2	86	White	2	TRUE	14/04/2009	18:00:00	3	20	20	43	11	2	3	TRUE	15/04/2009	17/04/2009	20/04/2009	22/04/2009	29/04/2009	0	5	51	1	1	0.9	0.6	0.9	0.9	1.2	5	FALSE	4	FALSE	FALSE	FALSE	FALSE	FALSE	FALSE	FALSE	FALSE	FALSE	FALSE	FALSE	FALSE	FALSE	FALSE	FALSE	FALSE	6
2	86	White	2	TRUE	14/04/2009	18:00:00	3	20	20	43	11	2	3	TRUE	15/04/2009	17/04/2009	20/04/2009	22/04/2009	29/04/2009	0	5	51	1	1	0.9	0.6	0.9	0.9	1.2	5	FALSE	4	FALSE	FALSE	FALSE	FALSE	FALSE	FALSE	FALSE	FALSE	FALSE	FALSE	FALSE	FALSE	FALSE	FALSE	FALSE	FALSE	6
2	86	White	2	TRUE	14/04/2009	18:00:00	3	20	20	43	11	2	3	TRUE	15/04/2009	17/04/2009	20/04/2009	22/04/2009	29/04/2009	0	5	51	1	1	0.9	0.6	0.9	0.9	1.2	5	FALSE	4	FALSE	FALSE	FALSE	FALSE	FALSE	FALSE	FALSE	FALSE	FALSE	FALSE	FALSE	FALSE	FALSE	FALSE	FALSE	FALSE	6
2	86	White	2	TRUE	14/04/2009	18:00:00	3	20	20	43	11	2	3	TRUE	15/04/2009	17/04/2009	20/04/2009	22/04/2009	29/04/2009	0	5	51	1	1	0.9	0.6	0.9	0.9	1.2	5	FALSE	4	FALSE	FALSE	FALSE	FALSE	FALSE	FALSE	FALSE	FALSE	FALSE	FALSE	FALSE	FALSE	FALSE	FALSE	FALSE	FALSE	6
2	86	White	2	TRUE	14/04/2009	18:00:00	3	20	20	43	11	2	3	TRUE	15/04/2009	17/04/2009	20/04/2009	22/04/2009	29/04/2009	0	5	51	1	1	0.9	0.6	0.9	0.9	1.2	5	FALSE	4	FALSE	FALSE	FALSE	FALSE	FALSE	FALSE	FALSE	FALSE	FALSE	FALSE	FALSE	FALSE	FALSE	FALSE	FALSE	FALSE	6
2	86	White	2	TRUE	14/04/2009	18:00:00	3	20	20	43	11	2	3	TRUE	15/04/2009	17/04/2009	20/04/2009	22/04/2009	29/04/2009	0	5	51	1	1	0.9	0.6	0.9	0.9	1.2	5	FALSE	4	FALSE	FALSE	FALSE	FALSE	FALSE	FALSE	FALSE	FALSE	FALSE	FALSE	FALSE	FALSE	FALSE	FALSE	FALSE	FALSE	6
2	86	White	2	TRUE	14/04/2009	18:00:00	3	20	20	43	11	2	3	TRUE	15/04/2009	17/04/2009	20/04/2009	22/04/2009	29/04/2009	0	5	51	1	1	0.9	0.6	0.9	0.9	1.2	5	FALSE	4	FALSE	FALSE	FALSE	FALSE	FALSE	FALSE	FALSE	FALSE	FALSE	FALSE	FALSE	FALSE	FALSE	FALSE	FALSE	FALSE	6
2	86	White	2	TRUE	14/04/2009	18:00:00	3	20	20	43	11	2	3	TRUE	15/04/2009	17/04/2009	20/04/2009	22/04/2009	29/04/2009	0	5	51	1	1	0.9	0.6	0.9	0.9	1.2	5	FALSE	4	FALSE	FALSE	FALSE	FALSE	FALSE	FALSE	FALSE	FALSE	FALSE	FALSE	FALSE	FALSE	FALSE	FALSE	FALSE	FALSE	6
2	86	White	2	TRUE	14/04/2009	18:00:00	3	20	20	43	11	2	3	TRUE	15/04/2009	17/04/2009	20/04/2009	22/04/2009	29/04/2009	0	5	51	1	1	0.9	0.6	0.9	0.9	1.2	5	FALSE	4	FALSE	FALSE	FALSE	FALSE	FALSE	FALSE	FALSE	FALSE	FALSE	FALSE	FALSE	FALSE	FALSE	FALSE	FALSE	FALSE	6
2	86	White	2	TRUE	14/04/2009	18:00:00	3	20	20	43	11	2	3	TRUE	15/04/2009	17/04/2009	20/04/2009	22/04/2009	29/04/2009	0	5	51	1	1	0.9	0.6	0.9	0.9	1.2	5	FALSE	4	FALSE	FALSE	FALSE	FALSE	FALSE	FALSE	FALSE	FALSE	FALSE	FALSE	FALSE	FALSE	FALSE	FALSE	FALSE	FALSE	6
2	86	White	2	TRUE	14/04/2009	18:00:00	3	20	20	43	11	2	3	TRUE	15/04/2009	17/04/2009	20/04/2009	22/04/2009	29/04/2009	0	5	51	1	1	0.9	0.6	0.9	0.9	1.2	5	FALSE	4	FALSE	FALSE	FALSE	FALSE	FALSE	FALSE	FALSE	FALSE	FALSE	FALSE	FALSE	FALSE	FALSE	FALSE	FALSE	FALSE	6
2	86	White	2	TRUE	14/04/2009	18:00:00	3	20	20	43	11	2	3	TRUE	15/04/2009	17/04/2009	20/04/2009	22/04/2009	29/04/2009	0	5	51	1	1	0.9	0.6	0.9	0.9	1.2	5	FALSE	4	FALSE	FALSE	FALSE	FALSE	FALSE	FALSE	FALSE	FALSE	FALSE	FALSE	FALSE	FALSE	FALSE	FALSE	FALSE	FALSE	6
2	86	White	2	TRUE	14/04/2009	18:00:00	3	20	20	43	11	2	3	TRUE	15/04/2009	17/04/2009	20/04/2009	22/04/2009	29/04/2009	0	5	51	1	1	0.9	0.6	0.9	0.9	1.2	5	FALSE	4	FALSE	FALSE	FALSE	FALSE	FALSE	FALSE	FALSE	FALSE	FALSE	FALSE	FALSE	FALSE	FALSE	FALSE	FALSE	FALSE	6
2	86	White	2	TRUE	14/04/2009	18:00:00	3	20	20	43	11	2	3	TRUE	15/04/2009	17/04/2009	20/04/2009	22/04/2009	29/04/2009	0	5	51	1	1	0.9	0.6	0.9	0.9	1.2	5	FALSE	4	FALSE	FALSE	FALSE	FALSE	FALSE	FALSE	FALSE	FALSE	FALSE	FALSE	FALSE	FALSE	FALSE	FALSE	FALSE	FALSE	6
2	86	White	2	TRUE	14/04/2009	18:00:00	3	20	20	43	11	2	3	TRUE	15/04/2009	17/04/2009	20/04/2009	22/04/2009	29/04/2009	0	5	51	1	1	0.9	0.6	0.9	0.9	1.2	5	FALSE	4	FALSE	FALSE	FALSE	FALSE	FALSE	FALSE	FALSE	FALSE	FALSE	FALSE	FALSE	FALSE	FALSE	FALSE	FALSE	FALSE	6
2	86	White	2	TRUE	14/04/2009	18:00:00	3	20	20	43	11	2	3	TRUE	15/04/2009	17/04/2009	20/04/2009	22/04/2009	29/04/2009	0	5	51	1	1	0.9	0.6	0.9	0.9	1.2	5	FALSE	4	FALSE	FALSE	FALSE	FALSE	FALSE	FALSE	FALSE	FALSE	FALSE	FALSE	FALSE	FALSE	FALSE	FALSE	FALSE	FALSE	6
2	86	White	2	TRUE	14/04/2009	18:00:00	3	20	20	43	11	2	3	TRUE	15/04/2009	17/04/2009	20/04/2009	22/04/2009	29/04/2009	0	5	51	1	1	0.9	0.6	0.9	0.9	1.2	5	FALSE	4	FALSE	FALSE	FALSE	FALSE	FALSE	FALSE	FALSE	FALSE	FALSE	FALSE	FALSE	FALSE	FALSE	FALSE	FALSE	FALSE	6
3	86	White	2	FALSE	15/04/2009	18:48:00	2	17	8	55	0	4	2	TRUE	16/04/2009	17/04/2009	20/04/2009				7	33	2	1.1						8	FALSE	5	FALSE	FALSE	FALSE	FALSE	FALSE	FALSE	FALSE	FALSE	FALSE	FALSE	FALSE	FALSE	FALSE	FALSE	TRUE	FALSE	6
3	86	White	2	FALSE	15/04/2009	18:48:00	2	17	8	55	0	4	2	TRUE	16/04/2009	17/04/2009	20/04/2009				7	33	2	1.1						8	FALSE	5	FALSE	FALSE	FALSE	FALSE	FALSE	FALSE	FALSE	FALSE	FALSE	FALSE	FALSE	FALSE	FALSE	FALSE	TRUE	FALSE	6
3	86	White	2	FALSE	15/04/2009	18:48:00	2	17	8	55	0	4	2	TRUE	16/04/2009	17/04/2009	20/04/2009				7	33	2	1.1						8	FALSE	5	FALSE	FALSE	FALSE	FALSE	FALSE	FALSE	FALSE	FALSE	FALSE	FALSE	FALSE	FALSE	FALSE	FALSE	TRUE	FALSE	6
3	86	White	2	FALSE	15/04/2009	18:48:00	2	17	8	55	0	4	2	TRUE	16/04/2009	17/04/2009	20/04/2009				7	33	2	1.1						8	FALSE	5	FALSE	FALSE	FALSE	FALSE	FALSE	FALSE	FALSE	FALSE	FALSE	FALSE	FALSE	FALSE	FALSE	FALSE	TRUE	FALSE	6
3	86	White	2	FALSE	15/04/2009	18:48:00	2	17	8	55	0	4	2	TRUE	16/04/2009	17/04/2009	20/04/2009				7	33	2	1.1						8	FALSE	5	FALSE	FALSE	FALSE	FALSE	FALSE	FALSE	FALSE	FALSE	FALSE	FALSE	FALSE	FALSE	FALSE	FALSE	TRUE	FALSE	6
3	86	White	2	FALSE	15/04/2009	18:48:00	2	17	8	55	0	4	2	TRUE	16/04/2009	17/04/2009	20/04/2009				7	33	2	1.1						8	FALSE	5	FALSE	FALSE	FALSE	FALSE	FALSE	FALSE	FALSE	FALSE	FALSE	FALSE	FALSE	FALSE	FALSE	FALSE	TRUE	FALSE	6
3	86	White	2	FALSE	15/04/2009	18:48:00	2	17	8	55	0	4	2	TRUE	16/04/2009	17/04/2009	20/04/2009				7	33	2	1.1						8	FALSE	5	FALSE	FALSE	FALSE	FALSE	FALSE	FALSE	FALSE	FALSE	FALSE	FALSE	FALSE	FALSE	FALSE	FALSE	TRUE	FALSE	6
3	86	White	2	FALSE	15/04/2009	18:48:00	2	17	8	55	0	4	2	TRUE	16/04/2009	17/04/2009	20/04/2009				7	33	2	1.1						8	FALSE	5	FALSE	FALSE	FALSE	FALSE	FALSE	FALSE	FALSE	FALSE	FALSE	FALSE	FALSE	FALSE	FALSE	FALSE	TRUE	FALSE	6
4	81	White	2	FALSE	15/04/2009	10:14:00	2	24	4		6	2	3	FALSE	16/04/2009	17/04/2009	20/04/2009	22/04/2009	29/04/2009		7	18	2	0	1.2	0.9	3.5	3.6	3.7	4	FALSE	6	FALSE	TRUE	TRUE	FALSE	FALSE	FALSE	FALSE	FALSE	TRUE	FALSE	FALSE	FALSE	FALSE	TRUE	TRUE	TRUE	7
4	81	White	2	FALSE	15/04/2009	10:14:00	2	24	4		6	2	3	FALSE	16/04/2009	17/04/2009	20/04/2009	22/04/2009	29/04/2009		7	18	2	0	1.2	0.9	3.5	3.6	3.7	4	FALSE	6	FALSE	TRUE	TRUE	FALSE	FALSE	FALSE	FALSE	FALSE	TRUE	FALSE	FALSE	FALSE	FALSE	TRUE	TRUE	TRUE	7
4	81	White	2	FALSE	15/04/2009	10:14:00	2	24	4		6	2	3	FALSE	16/04/2009	17/04/2009	20/04/2009	22/04/2009	29/04/2009		7	18	2	0	1.2	0.9	3.5	3.6	3.7	4	FALSE	6	FALSE	TRUE	TRUE	FALSE	FALSE	FALSE	FALSE	FALSE	TRUE	FALSE	FALSE	FALSE	FALSE	TRUE	TRUE	TRUE	7
4	81	White	2	FALSE	15/04/2009	10:14:00	2	24	4		6	2	3	FALSE	16/04/2009	17/04/2009	20/04/2009	22/04/2009	29/04/2009		7	18	2	0	1.2	0.9	3.5	3.6	3.7	4	FALSE	6	FALSE	TRUE	TRUE	FALSE	FALSE	FALSE	FALSE	FALSE	TRUE	FALSE	FALSE	FALSE	FALSE	TRUE	TRUE	TRUE	7
4	81	White	2	FALSE	15/04/2009	10:14:00	2	24	4		6	2	3	FALSE	16/04/2009	17/04/2009	20/04/2009	22/04/2009	29/04/2009		7	18	2	0	1.2	0.9	3.5	3.6	3.7	4	FALSE	6	FALSE	TRUE	TRUE	FALSE	FALSE	FALSE	FALSE	FALSE	TRUE	FALSE	FALSE	FALSE	FALSE	TRUE	TRUE	TRUE	7
4	81	White	2	FALSE	15/04/2009	10:14:00	2	24	4		6	2	3	FALSE	16/04/2009	17/04/2009	20/04/2009	22/04/2009	29/04/2009		7	18	2	0	1.2	0.9	3.5	3.6	3.7	4	FALSE	6	FALSE	TRUE	TRUE	FALSE	FALSE	FALSE	FALSE	FALSE	TRUE	FALSE	FALSE	FALSE	FALSE	TRUE	TRUE	TRUE	7
4	81	White	2	FALSE	15/04/2009	10:14:00	2	24	4		6	2	3	FALSE	16/04/2009	17/04/2009	20/04/2009	22/04/2009	29/04/2009		7	18	2	0	1.2	0.9	3.5	3.6	3.7	4	FALSE	6	FALSE	TRUE	TRUE	FALSE	FALSE	FALSE	FALSE	FALSE	TRUE	FALSE	FALSE	FALSE	FALSE	TRUE	TRUE	TRUE	7
4	81	White	2	FALSE	15/04/2009	10:14:00	2	24	4		6	2	3	FALSE	16/04/2009	17/04/2009	20/04/2009	22/04/2009	29/04/2009		7	18	2	0	1.2	0.9	3.5	3.6	3.7	4	FALSE	6	FALSE	TRUE	TRUE	FALSE	FALSE	FALSE	FALSE	FALSE	TRUE	FALSE	FALSE	FALSE	FALSE	TRUE	TRUE	TRUE	7
4	81	White	2	FALSE	15/04/2009	10:14:00	2	24	4		6	2	3	FALSE	16/04/2009	17/04/2009	20/04/2009	22/04/2009	29/04/2009		7	18	2	0	1.2	0.9	3.5	3.6	3.7	4	FALSE	6	FALSE	TRUE	TRUE	FALSE	FALSE	FALSE	FALSE	FALSE	TRUE	FALSE	FALSE	FALSE	FALSE	TRUE	TRUE	TRUE	7
4	81	White	2	FALSE	15/04/2009	10:14:00	2	24	4		6	2	3	FALSE	16/04/2009	17/04/2009	20/04/2009	22/04/2009	29/04/2009		7	18	2	0	1.2	0.9	3.5	3.6	3.7	4	FALSE	6	FALSE	TRUE	TRUE	FALSE	FALSE	FALSE	FALSE	FALSE	TRUE	FALSE	FALSE	FALSE	FALSE	TRUE	TRUE	TRUE	7
4	81	White	2	FALSE	15/04/2009	10:14:00	2	24	4		6	2	3	FALSE	16/04/2009	17/04/2009	20/04/2009	22/04/2009	29/04/2009		7	18	2	0	1.2	0.9	3.5	3.6	3.7	4	FALSE	6	FALSE	TRUE	TRUE	FALSE	FALSE	FALSE	FALSE	FALSE	TRUE	FALSE	FALSE	FALSE	FALSE	TRUE	TRUE	TRUE	7
5	85	White	1	FALSE	15/04/2009	12:19:00	1	21	19	51	8	2	1	FALSE	16/04/2009		20/04/2009	22/04/2009	29/04/2009	26	5	53	1			0.5	0	0	1.2	8	TRUE	6	FALSE	TRUE	TRUE	FALSE	FALSE	TRUE	FALSE	FALSE	FALSE	FALSE	TRUE	TRUE	TRUE	FALSE	FALSE	TRUE	5
5	85	White	1	FALSE	15/04/2009	12:19:00	1	21	19	51	8	2	1	FALSE	16/04/2009		20/04/2009	22/04/2009	29/04/2009	26	5	53	1			0.5	0	0	1.2	8	TRUE	6	FALSE	TRUE	TRUE	FALSE	FALSE	TRUE	FALSE	FALSE	FALSE	FALSE	TRUE	TRUE	TRUE	FALSE	FALSE	TRUE	5
5	85	White	1	FALSE	15/04/2009	12:19:00	1	21	19	51	8	2	1	FALSE	16/04/2009		20/04/2009	22/04/2009	29/04/2009	26	5	53	1			0.5	0	0	1.2	8	TRUE	6	FALSE	TRUE	TRUE	FALSE	FALSE	TRUE	FALSE	FALSE	FALSE	FALSE	TRUE	TRUE	TRUE	FALSE	FALSE	TRUE	5
5	85	White	1	FALSE	15/04/2009	12:19:00	1	21	19	51	8	2	1	FALSE	16/04/2009		20/04/2009	22/04/2009	29/04/2009	26	5	53	1			0.5	0	0	1.2	8	TRUE	6	FALSE	TRUE	TRUE	FALSE	FALSE	TRUE	FALSE	FALSE	FALSE	FALSE	TRUE	TRUE	TRUE	FALSE	FALSE	TRUE	5
5	85	White	1	FALSE	15/04/2009	12:19:00	1	21	19	51	8	2	1	FALSE	16/04/2009		20/04/2009	22/04/2009	29/04/2009	26	5	53	1			0.5	0	0	1.2	8	TRUE	6	FALSE	TRUE	TRUE	FALSE	FALSE	TRUE	FALSE	FALSE	FALSE	FALSE	TRUE	TRUE	TRUE	FALSE	FALSE	TRUE	5
5	85	White	1	FALSE	15/04/2009	12:19:00	1	21	19	51	8	2	1	FALSE	16/04/2009		20/04/2009	22/04/2009	29/04/2009	26	5	53	1			0.5	0	0	1.2	8	TRUE	6	FALSE	TRUE	TRUE	FALSE	FALSE	TRUE	FALSE	FALSE	FALSE	FALSE	TRUE	TRUE	TRUE	FALSE	FALSE	TRUE	5
5	85	White	1	FALSE	15/04/2009	12:19:00	1	21	19	51	8	2	1	FALSE	16/04/2009		20/04/2009	22/04/2009	29/04/2009	26	5	53	1			0.5	0	0	1.2	8	TRUE	6	FALSE	TRUE	TRUE	FALSE	FALSE	TRUE	FALSE	FALSE	FALSE	FALSE	TRUE	TRUE	TRUE	FALSE	FALSE	TRUE	5
5	85	White	1	FALSE	15/04/2009	12:19:00	1	21	19	51	8	2	1	FALSE	16/04/2009		20/04/2009	22/04/2009	29/04/2009	26	5	53	1			0.5	0	0	1.2	8	TRUE	6	FALSE	TRUE	TRUE	FALSE	FALSE	TRUE	FALSE	FALSE	FALSE	FALSE	TRUE	TRUE	TRUE	FALSE	FALSE	TRUE	5
5	85	White	1	FALSE	15/04/2009	12:19:00	1	21	19	51	8	2	1	FALSE	16/04/2009		20/04/2009	22/04/2009	29/04/2009	26	5	53	1			0.5	0	0	1.2	8	TRUE	6	FALSE	TRUE	TRUE	FALSE	FALSE	TRUE	FALSE	FALSE	FALSE	FALSE	TRUE	TRUE	TRUE	FALSE	FALSE	TRUE	5
6	79	White	2	TRUE	16/04/2009	17:35:00	2	17	4	44	0	1	0	FALSE	17/04/2009	20/04/2009	22/04/2009	23/04/2009			7	29	3							8	TRUE	5	FALSE	FALSE	FALSE	FALSE	FALSE	FALSE	FALSE	FALSE	FALSE	FALSE	FALSE	FALSE	FALSE	FALSE	FALSE	FALSE	9
6	79	White	2	TRUE	16/04/2009	17:35:00	2	17	4	44	0	1	0	FALSE	17/04/2009	20/04/2009	22/04/2009	23/04/2009			7	29	3							8	TRUE	5	FALSE	FALSE	FALSE	FALSE	FALSE	FALSE	FALSE	FALSE	FALSE	FALSE	FALSE	FALSE	FALSE	FALSE	FALSE	FALSE	9
6	79	White	2	TRUE	16/04/2009	17:35:00	2	17	4	44	0	1	0	FALSE	17/04/2009	20/04/2009	22/04/2009	23/04/2009			7	29	3							8	TRUE	5	FALSE	FALSE	FALSE	FALSE	FALSE	FALSE	FALSE	FALSE	FALSE	FALSE	FALSE	FALSE	FALSE	FALSE	FALSE	FALSE	9
6	79	White	2	TRUE	16/04/2009	17:35:00	2	17	4	44	0	1	0	FALSE	17/04/2009	20/04/2009	22/04/2009	23/04/2009			7	29	3							8	TRUE	5	FALSE	FALSE	FALSE	FALSE	FALSE	FALSE	FALSE	FALSE	FALSE	FALSE	FALSE	FALSE	FALSE	FALSE	FALSE	FALSE	9
6	79	White	2	TRUE	16/04/2009	17:35:00	2	17	4	44	0	1	0	FALSE	17/04/2009	20/04/2009	22/04/2009	23/04/2009			7	29	3							8	TRUE	5	FALSE	FALSE	FALSE	FALSE	FALSE	FALSE	FALSE	FALSE	FALSE	FALSE	FALSE	FALSE	FALSE	FALSE	FALSE	FALSE	9
6	79	White	2	TRUE	16/04/2009	17:35:00	2	17	4	44	0	1	0	FALSE	17/04/2009	20/04/2009	22/04/2009	23/04/2009			7	29	3							8	TRUE	5	FALSE	FALSE	FALSE	FALSE	FALSE	FALSE	FALSE	FALSE	FALSE	FALSE	FALSE	FALSE	FALSE	FALSE	FALSE	FALSE	9
6	79	White	2	TRUE	16/04/2009	17:35:00	2	17	4	44	0	1	0	FALSE	17/04/2009	20/04/2009	22/04/2009	23/04/2009			7	29	3							8	TRUE	5	FALSE	FALSE	FALSE	FALSE	FALSE	FALSE	FALSE	FALSE	FALSE	FALSE	FALSE	FALSE	FALSE	FALSE	FALSE	FALSE	9
6	79	White	2	TRUE	16/04/2009	17:35:00	2	17	4	44	0	1	0	FALSE	17/04/2009	20/04/2009	22/04/2009	23/04/2009			7	29	3							8	TRUE	5	FALSE	FALSE	FALSE	FALSE	FALSE	FALSE	FALSE	FALSE	FALSE	FALSE	FALSE	FALSE	FALSE	FALSE	FALSE	FALSE	9
6	79	White	2	TRUE	16/04/2009	17:35:00	2	17	4	44	0	1	0	FALSE	17/04/2009	20/04/2009	22/04/2009	23/04/2009			7	29	3							8	TRUE	5	FALSE	FALSE	FALSE	FALSE	FALSE	FALSE	FALSE	FALSE	FALSE	FALSE	FALSE	FALSE	FALSE	FALSE	FALSE	FALSE	9
6	79	White	2	TRUE	16/04/2009	17:35:00	2	17	4	44	0	1	0	FALSE	17/04/2009	20/04/2009	22/04/2009	23/04/2009			7	29	3							8	TRUE	5	FALSE	FALSE	FALSE	FALSE	FALSE	FALSE	FALSE	FALSE	FALSE	FALSE	FALSE	FALSE	FALSE	FALSE	FALSE	FALSE	9
6	79	White	2	TRUE	16/04/2009	17:35:00	2	17	4	44	0	1	0	FALSE	17/04/2009	20/04/2009	22/04/2009	23/04/2009			7	29	3							8	TRUE	5	FALSE	FALSE	FALSE	FALSE	FALSE	FALSE	FALSE	FALSE	FALSE	FALSE	FALSE	FALSE	FALSE	FALSE	FALSE	FALSE	9
7	82	White	1	TRUE	18/04/2009	20:14:00	1	14	20	81	0	4	2	FALSE	20/04/2009	21/04/2009	23/04/2009	24/04/2009	04/05/2009	21	5	53	2	1.1	0.8	1.1			101	6	FALSE	5	FALSE	TRUE	FALSE	FALSE	FALSE	FALSE	FALSE	TRUE	FALSE	FALSE	FALSE	FALSE	FALSE	TRUE	FALSE	FALSE	8
7	82	White	1	TRUE	18/04/2009	20:14:00	1	14	20	81	0	4	2	FALSE	20/04/2009	21/04/2009	23/04/2009	24/04/2009	04/05/2009	21	5	53	2	1.1	0.8	1.1			101	6	FALSE	5	FALSE	TRUE	FALSE	FALSE	FALSE	FALSE	FALSE	TRUE	FALSE	FALSE	FALSE	FALSE	FALSE	TRUE	FALSE	FALSE	8
7	82	White	1	TRUE	18/04/2009	20:14:00	1	14	20	81	0	4	2	FALSE	20/04/2009	21/04/2009	23/04/2009	24/04/2009	04/05/2009	21	5	53	2	1.1	0.8	1.1			101	6	FALSE	5	FALSE	TRUE	FALSE	FALSE	FALSE	FALSE	FALSE	TRUE	FALSE	FALSE	FALSE	FALSE	FALSE	TRUE	FALSE	FALSE	8
7	82	White	1	TRUE	18/04/2009	20:14:00	1	14	20	81	0	4	2	FALSE	20/04/2009	21/04/2009	23/04/2009	24/04/2009	04/05/2009	21	5	53	2	1.1	0.8	1.1			101	6	FALSE	5	FALSE	TRUE	FALSE	FALSE	FALSE	FALSE	FALSE	TRUE	FALSE	FALSE	FALSE	FALSE	FALSE	TRUE	FALSE	FALSE	8
7	82	White	1	TRUE	18/04/2009	20:14:00	1	14	20	81	0	4	2	FALSE	20/04/2009	21/04/2009	23/04/2009	24/04/2009	04/05/2009	21	5	53	2	1.1	0.8	1.1			101	6	FALSE	5	FALSE	TRUE	FALSE	FALSE	FALSE	FALSE	FALSE	TRUE	FALSE	FALSE	FALSE	FALSE	FALSE	TRUE	FALSE	FALSE	8
7	82	White	1	TRUE	18/04/2009	20:14:00	1	14	20	81	0	4	2	FALSE	20/04/2009	21/04/2009	23/04/2009	24/04/2009	04/05/2009	21	5	53	2	1.1	0.8	1.1			101	6	FALSE	5	FALSE	TRUE	FALSE	FALSE	FALSE	FALSE	FALSE	TRUE	FALSE	FALSE	FALSE	FALSE	FALSE	TRUE	FALSE	FALSE	8
7	82	White	1	TRUE	18/04/2009	20:14:00	1	14	20	81	0	4	2	FALSE	20/04/2009	21/04/2009	23/04/2009	24/04/2009	04/05/2009	21	5	53	2	1.1	0.8	1.1			101	6	FALSE	5	FALSE	TRUE	FALSE	FALSE	FALSE	FALSE	FALSE	TRUE	FALSE	FALSE	FALSE	FALSE	FALSE	TRUE	FALSE	FALSE	8
7	82	White	1	TRUE	18/04/2009	20:14:00	1	14	20	81	0	4	2	FALSE	20/04/2009	21/04/2009	23/04/2009	24/04/2009	04/05/2009	21	5	53	2	1.1	0.8	1.1			101	6	FALSE	5	FALSE	TRUE	FALSE	FALSE	FALSE	FALSE	FALSE	TRUE	FALSE	FALSE	FALSE	FALSE	FALSE	TRUE	FALSE	FALSE	8
7	82	White	1	TRUE	18/04/2009	20:14:00	1	14	20	81	0	4	2	FALSE	20/04/2009	21/04/2009	23/04/2009	24/04/2009	04/05/2009	21	5	53	2	1.1	0.8	1.1			101	6	FALSE	5	FALSE	TRUE	FALSE	FALSE	FALSE	FALSE	FALSE	TRUE	FALSE	FALSE	FALSE	FALSE	FALSE	TRUE	FALSE	FALSE	8
7	82	White	1	TRUE	18/04/2009	20:14:00	1	14	20	81	0	4	2	FALSE	20/04/2009	21/04/2009	23/04/2009	24/04/2009	04/05/2009	21	5	53	2	1.1	0.8	1.1			101	6	FALSE	5	FALSE	TRUE	FALSE	FALSE	FALSE	FALSE	FALSE	TRUE	FALSE	FALSE	FALSE	FALSE	FALSE	TRUE	FALSE	FALSE	8
7	82	White	1	TRUE	18/04/2009	20:14:00	1	14	20	81	0	4	2	FALSE	20/04/2009	21/04/2009	23/04/2009	24/04/2009	04/05/2009	21	5	53	2	1.1	0.8	1.1			101	6	FALSE	5	FALSE	TRUE	FALSE	FALSE	FALSE	FALSE	FALSE	TRUE	FALSE	FALSE	FALSE	FALSE	FALSE	TRUE	FALSE	FALSE	8
7	82	White	1	TRUE	18/04/2009	20:14:00	1	14	20	81	0	4	2	FALSE	20/04/2009	21/04/2009	23/04/2009	24/04/2009	04/05/2009	21	5	53	2	1.1	0.8	1.1			101	6	FALSE	5	FALSE	TRUE	FALSE	FALSE	FALSE	FALSE	FALSE	TRUE	FALSE	FALSE	FALSE	FALSE	FALSE	TRUE	FALSE	FALSE	8
7	82	White	1	TRUE	18/04/2009	20:14:00	1	14	20	81	0	4	2	FALSE	20/04/2009	21/04/2009	23/04/2009	24/04/2009	04/05/2009	21	5	53	2	1.1	0.8	1.1			101	6	FALSE	5	FALSE	TRUE	FALSE	FALSE	FALSE	FALSE	FALSE	TRUE	FALSE	FALSE	FALSE	FALSE	FALSE	TRUE	FALSE	FALSE	8
8	82	Indian	1	TRUE	22/04/2009	18:05:00	2	21	19	60	0	4	2	TRUE	23/04/2009	24/04/2009	27/04/2009	29/04/2009	06/05/2009	13	4	53	3	0.6	0.5	0.4			101	5	TRUE	6	FALSE	TRUE	FALSE	TRUE	FALSE	TRUE	FALSE	TRUE	TRUE	FALSE	FALSE	FALSE	FALSE	FALSE	FALSE	TRUE	16
8	82	Indian	1	TRUE	22/04/2009	18:05:00	2	21	19	60	0	4	2	TRUE	23/04/2009	24/04/2009	27/04/2009	29/04/2009	06/05/2009	13	4	53	3	0.6	0.5	0.4			101	5	TRUE	6	FALSE	TRUE	FALSE	TRUE	FALSE	TRUE	FALSE	TRUE	TRUE	FALSE	FALSE	FALSE	FALSE	FALSE	FALSE	TRUE	16
8	82	Indian	1	TRUE	22/04/2009	18:05:00	2	21	19	60	0	4	2	TRUE	23/04/2009	24/04/2009	27/04/2009	29/04/2009	06/05/2009	13	4	53	3	0.6	0.5	0.4			101	5	TRUE	6	FALSE	TRUE	FALSE	TRUE	FALSE	TRUE	FALSE	TRUE	TRUE	FALSE	FALSE	FALSE	FALSE	FALSE	FALSE	TRUE	16
8	82	Indian	1	TRUE	22/04/2009	18:05:00	2	21	19	60	0	4	2	TRUE	23/04/2009	24/04/2009	27/04/2009	29/04/2009	06/05/2009	13	4	53	3	0.6	0.5	0.4			101	5	TRUE	6	FALSE	TRUE	FALSE	TRUE	FALSE	TRUE	FALSE	TRUE	TRUE	FALSE	FALSE	FALSE	FALSE	FALSE	FALSE	TRUE	16
8	82	Indian	1	TRUE	22/04/2009	18:05:00	2	21	19	60	0	4	2	TRUE	23/04/2009	24/04/2009	27/04/2009	29/04/2009	06/05/2009	13	4	53	3	0.6	0.5	0.4			101	5	TRUE	6	FALSE	TRUE	FALSE	TRUE	FALSE	TRUE	FALSE	TRUE	TRUE	FALSE	FALSE	FALSE	FALSE	FALSE	FALSE	TRUE	16
8	82	Indian	1	TRUE	22/04/2009	18:05:00	2	21	19	60	0	4	2	TRUE	23/04/2009	24/04/2009	27/04/2009	29/04/2009	06/05/2009	13	4	53	3	0.6	0.5	0.4			101	5	TRUE	6	FALSE	TRUE	FALSE	TRUE	FALSE	TRUE	FALSE	TRUE	TRUE	FALSE	FALSE	FALSE	FALSE	FALSE	FALSE	TRUE	16
8	82	Indian	1	TRUE	22/04/2009	18:05:00	2	21	19	60	0	4	2	TRUE	23/04/2009	24/04/2009	27/04/2009	29/04/2009	06/05/2009	13	4	53	3	0.6	0.5	0.4			101	5	TRUE	6	FALSE	TRUE	FALSE	TRUE	FALSE	TRUE	FALSE	TRUE	TRUE	FALSE	FALSE	FALSE	FALSE	FALSE	FALSE	TRUE	16
8	82	Indian	1	TRUE	22/04/2009	18:05:00	2	21	19	60	0	4	2	TRUE	23/04/2009	24/04/2009	27/04/2009	29/04/2009	06/05/2009	13	4	53	3	0.6	0.5	0.4			101	5	TRUE	6	FALSE	TRUE	FALSE	TRUE	FALSE	TRUE	FALSE	TRUE	TRUE	FALSE	FALSE	FALSE	FALSE	FALSE	FALSE	TRUE	16
8	82	Indian	1	TRUE	22/04/2009	18:05:00	2	21	19	60	0	4	2	TRUE	23/04/2009	24/04/2009	27/04/2009	29/04/2009	06/05/2009	13	4	53	3	0.6	0.5	0.4			101	5	TRUE	6	FALSE	TRUE	FALSE	TRUE	FALSE	TRUE	FALSE	TRUE	TRUE	FALSE	FALSE	FALSE	FALSE	FALSE	FALSE	TRUE	16
8	82	Indian	1	TRUE	22/04/2009	18:05:00	2	21	19	60	0	4	2	TRUE	23/04/2009	24/04/2009	27/04/2009	29/04/2009	06/05/2009	13	4	53	3	0.6	0.5	0.4			101	5	TRUE	6	FALSE	TRUE	FALSE	TRUE	FALSE	TRUE	FALSE	TRUE	TRUE	FALSE	FALSE	FALSE	FALSE	FALSE	FALSE	TRUE	16
8	82	Indian	1	TRUE	22/04/2009	18:05:00	2	21	19	60	0	4	2	TRUE	23/04/2009	24/04/2009	27/04/2009	29/04/2009	06/05/2009	13	4	53	3	0.6	0.5	0.4			101	5	TRUE	6	FALSE	TRUE	FALSE	TRUE	FALSE	TRUE	FALSE	TRUE	TRUE	FALSE	FALSE	FALSE	FALSE	FALSE	FALSE	TRUE	16
9	90	White	1	TRUE	22/04/2009	21:00:00	3	16	19	38	23	1	1	TRUE	23/04/2009	24/04/2009					5	51	2				1.2			7	FALSE	6	FALSE	TRUE	FALSE	FALSE	FALSE	FALSE	FALSE	FALSE	FALSE	FALSE	TRUE	FALSE	FALSE	FALSE	FALSE	TRUE	8
9	90	White	1	TRUE	22/04/2009	21:00:00	3	16	19	38	23	1	1	TRUE	23/04/2009	24/04/2009					5	51	2				1.2			7	FALSE	6	FALSE	TRUE	FALSE	FALSE	FALSE	FALSE	FALSE	FALSE	FALSE	FALSE	TRUE	FALSE	FALSE	FALSE	FALSE	TRUE	8
9	90	White	1	TRUE	22/04/2009	21:00:00	3	16	19	38	23	1	1	TRUE	23/04/2009	24/04/2009					5	51	2				1.2			7	FALSE	6	FALSE	TRUE	FALSE	FALSE	FALSE	FALSE	FALSE	FALSE	FALSE	FALSE	TRUE	FALSE	FALSE	FALSE	FALSE	TRUE	8
9	90	White	1	TRUE	22/04/2009	21:00:00	3	16	19	38	23	1	1	TRUE	23/04/2009	24/04/2009					5	51	2				1.2			7	FALSE	6	FALSE	TRUE	FALSE	FALSE	FALSE	FALSE	FALSE	FALSE	FALSE	FALSE	TRUE	FALSE	FALSE	FALSE	FALSE	TRUE	8
10	87	White	2	TRUE	29/04/2009	17:32:00	2	18	14	42	0	4	2	FALSE	30/04/2009	01/05/2009	04/05/2009	06/05/2009			7	29	2	0.5	2.1					6	FALSE	4	FALSE	TRUE	FALSE	TRUE	FALSE	FALSE	FALSE	FALSE	FALSE	FALSE	FALSE	FALSE	FALSE	FALSE	FALSE	FALSE	10
10	87	White	2	TRUE	29/04/2009	17:32:00	2	18	14	42	0	4	2	FALSE	30/04/2009	01/05/2009	04/05/2009	06/05/2009			7	29	2	0.5	2.1					6	FALSE	4	FALSE	TRUE	FALSE	TRUE	FALSE	FALSE	FALSE	FALSE	FALSE	FALSE	FALSE	FALSE	FALSE	FALSE	FALSE	FALSE	10
10	87	White	2	TRUE	29/04/2009	17:32:00	2	18	14	42	0	4	2	FALSE	30/04/2009	01/05/2009	04/05/2009	06/05/2009			7	29	2	0.5	2.1					6	FALSE	4	FALSE	TRUE	FALSE	TRUE	FALSE	FALSE	FALSE	FALSE	FALSE	FALSE	FALSE	FALSE	FALSE	FALSE	FALSE	FALSE	10
10	87	White	2	TRUE	29/04/2009	17:32:00	2	18	14	42	0	4	2	FALSE	30/04/2009	01/05/2009	04/05/2009	06/05/2009			7	29	2	0.5	2.1					6	FALSE	4	FALSE	TRUE	FALSE	TRUE	FALSE	FALSE	FALSE	FALSE	FALSE	FALSE	FALSE	FALSE	FALSE	FALSE	FALSE	FALSE	10
10	87	White	2	TRUE	29/04/2009	17:32:00	2	18	14	42	0	4	2	FALSE	30/04/2009	01/05/2009	04/05/2009	06/05/2009			7	29	2	0.5	2.1					6	FALSE	4	FALSE	TRUE	FALSE	TRUE	FALSE	FALSE	FALSE	FALSE	FALSE	FALSE	FALSE	FALSE	FALSE	FALSE	FALSE	FALSE	10
10	87	White	2	TRUE	29/04/2009	17:32:00	2	18	14	42	0	4	2	FALSE	30/04/2009	01/05/2009	04/05/2009	06/05/2009			7	29	2	0.5	2.1					6	FALSE	4	FALSE	TRUE	FALSE	TRUE	FALSE	FALSE	FALSE	FALSE	FALSE	FALSE	FALSE	FALSE	FALSE	FALSE	FALSE	FALSE	10
10	87	White	2	TRUE	29/04/2009	17:32:00	2	18	14	42	0	4	2	FALSE	30/04/2009	01/05/2009	04/05/2009	06/05/2009			7	29	2	0.5	2.1					6	FALSE	4	FALSE	TRUE	FALSE	TRUE	FALSE	FALSE	FALSE	FALSE	FALSE	FALSE	FALSE	FALSE	FALSE	FALSE	FALSE	FALSE	10
10	87	White	2	TRUE	29/04/2009	17:32:00	2	18	14	42	0	4	2	FALSE	30/04/2009	01/05/2009	04/05/2009	06/05/2009			7	29	2	0.5	2.1					6	FALSE	4	FALSE	TRUE	FALSE	TRUE	FALSE	FALSE	FALSE	FALSE	FALSE	FALSE	FALSE	FALSE	FALSE	FALSE	FALSE	FALSE	10
10	87	White	2	TRUE	29/04/2009	17:32:00	2	18	14	42	0	4	2	FALSE	30/04/2009	01/05/2009	04/05/2009	06/05/2009			7	29	2	0.5	2.1					6	FALSE	4	FALSE	TRUE	FALSE	TRUE	FALSE	FALSE	FALSE	FALSE	FALSE	FALSE	FALSE	FALSE	FALSE	FALSE	FALSE	FALSE	10
10	87	White	2	TRUE	29/04/2009	17:32:00	2	18	14	42	0	4	2	FALSE	30/04/2009	01/05/2009	04/05/2009	06/05/2009			7	29	2	0.5	2.1					6	FALSE	4	FALSE	TRUE	FALSE	TRUE	FALSE	FALSE	FALSE	FALSE	FALSE	FALSE	FALSE	FALSE	FALSE	FALSE	FALSE	FALSE	10
11	74	White	1	TRUE	03/05/2009	13:03:00	1	26	20	66	22	1	1	TRUE	04/05/2009	06/05/2009	08/05/2009	11/05/2009	18/05/2009	11	3	63	3				0.5	0.8	0.3	2	FALSE	3	FALSE	FALSE	FALSE	FALSE	FALSE	FALSE	FALSE	FALSE	FALSE	FALSE	TRUE	FALSE	FALSE	FALSE	FALSE	FALSE	3
11	74	White	1	TRUE	03/05/2009	13:03:00	1	26	20	66	22	1	1	TRUE	04/05/2009	06/05/2009	08/05/2009	11/05/2009	18/05/2009	11	3	63	3				0.5	0.8	0.3	2	FALSE	3	FALSE	FALSE	FALSE	FALSE	FALSE	FALSE	FALSE	FALSE	FALSE	FALSE	TRUE	FALSE	FALSE	FALSE	FALSE	FALSE	3
11	74	White	1	TRUE	03/05/2009	13:03:00	1	26	20	66	22	1	1	TRUE	04/05/2009	06/05/2009	08/05/2009	11/05/2009	18/05/2009	11	3	63	3				0.5	0.8	0.3	2	FALSE	3	FALSE	FALSE	FALSE	FALSE	FALSE	FALSE	FALSE	FALSE	FALSE	FALSE	TRUE	FALSE	FALSE	FALSE	FALSE	FALSE	3
11	74	White	1	TRUE	03/05/2009	13:03:00	1	26	20	66	22	1	1	TRUE	04/05/2009	06/05/2009	08/05/2009	11/05/2009	18/05/2009	11	3	63	3				0.5	0.8	0.3	2	FALSE	3	FALSE	FALSE	FALSE	FALSE	FALSE	FALSE	FALSE	FALSE	FALSE	FALSE	TRUE	FALSE	FALSE	FALSE	FALSE	FALSE	3
11	74	White	1	TRUE	03/05/2009	13:03:00	1	26	20	66	22	1	1	TRUE	04/05/2009	06/05/2009	08/05/2009	11/05/2009	18/05/2009	11	3	63	3				0.5	0.8	0.3	2	FALSE	3	FALSE	FALSE	FALSE	FALSE	FALSE	FALSE	FALSE	FALSE	FALSE	FALSE	TRUE	FALSE	FALSE	FALSE	FALSE	FALSE	3
11	74	White	1	TRUE	03/05/2009	13:03:00	1	26	20	66	22	1	1	TRUE	04/05/2009	06/05/2009	08/05/2009	11/05/2009	18/05/2009	11	3	63	3				0.5	0.8	0.3	2	FALSE	3	FALSE	FALSE	FALSE	FALSE	FALSE	FALSE	FALSE	FALSE	FALSE	FALSE	TRUE	FALSE	FALSE	FALSE	FALSE	FALSE	3
11	74	White	1	TRUE	03/05/2009	13:03:00	1	26	20	66	22	1	1	TRUE	04/05/2009	06/05/2009	08/05/2009	11/05/2009	18/05/2009	11	3	63	3				0.5	0.8	0.3	2	FALSE	3	FALSE	FALSE	FALSE	FALSE	FALSE	FALSE	FALSE	FALSE	FALSE	FALSE	TRUE	FALSE	FALSE	FALSE	FALSE	FALSE	3
11	74	White	1	TRUE	03/05/2009	13:03:00	1	26	20	66	22	1	1	TRUE	04/05/2009	06/05/2009	08/05/2009	11/05/2009	18/05/2009	11	3	63	3				0.5	0.8	0.3	2	FALSE	3	FALSE	FALSE	FALSE	FALSE	FALSE	FALSE	FALSE	FALSE	FALSE	FALSE	TRUE	FALSE	FALSE	FALSE	FALSE	FALSE	3
11	74	White	1	TRUE	03/05/2009	13:03:00	1	26	20	66	22	1	1	TRUE	04/05/2009	06/05/2009	08/05/2009	11/05/2009	18/05/2009	11	3	63	3				0.5	0.8	0.3	2	FALSE	3	FALSE	FALSE	FALSE	FALSE	FALSE	FALSE	FALSE	FALSE	FALSE	FALSE	TRUE	FALSE	FALSE	FALSE	FALSE	FALSE	3
11	74	White	1	TRUE	03/05/2009	13:03:00	1	26	20	66	22	1	1	TRUE	04/05/2009	06/05/2009	08/05/2009	11/05/2009	18/05/2009	11	3	63	3				0.5	0.8	0.3	2	FALSE	3	FALSE	FALSE	FALSE	FALSE	FALSE	FALSE	FALSE	FALSE	FALSE	FALSE	TRUE	FALSE	FALSE	FALSE	FALSE	FALSE	3
11	74	White	1	TRUE	03/05/2009	13:03:00	1	26	20	66	22	1	1	TRUE	04/05/2009	06/05/2009	08/05/2009	11/05/2009	18/05/2009	11	3	63	3				0.5	0.8	0.3	2	FALSE	3	FALSE	FALSE	FALSE	FALSE	FALSE	FALSE	FALSE	FALSE	FALSE	FALSE	TRUE	FALSE	FALSE	FALSE	FALSE	FALSE	3
12	87	White	1	TRUE	02/05/2009	09:12:00	1	56	19	57	0	4	2	TRUE	04/05/2009	05/05/2009	07/05/2009	08/05/2009	15/05/2009	1	5	47	3	0	0	0.5			101	8	FALSE	4	FALSE	TRUE	FALSE	FALSE	TRUE	FALSE	FALSE	FALSE	FALSE	TRUE	TRUE	FALSE	FALSE	FALSE	FALSE	FALSE	5
12	87	White	1	TRUE	02/05/2009	09:12:00	1	56	19	57	0	4	2	TRUE	04/05/2009	05/05/2009	07/05/2009	08/05/2009	15/05/2009	1	5	47	3	0	0	0.5			101	8	FALSE	4	FALSE	TRUE	FALSE	FALSE	TRUE	FALSE	FALSE	FALSE	FALSE	TRUE	TRUE	FALSE	FALSE	FALSE	FALSE	FALSE	5
12	87	White	1	TRUE	02/05/2009	09:12:00	1	56	19	57	0	4	2	TRUE	04/05/2009	05/05/2009	07/05/2009	08/05/2009	15/05/2009	1	5	47	3	0	0	0.5			101	8	FALSE	4	FALSE	TRUE	FALSE	FALSE	TRUE	FALSE	FALSE	FALSE	FALSE	TRUE	TRUE	FALSE	FALSE	FALSE	FALSE	FALSE	5
12	87	White	1	TRUE	02/05/2009	09:12:00	1	56	19	57	0	4	2	TRUE	04/05/2009	05/05/2009	07/05/2009	08/05/2009	15/05/2009	1	5	47	3	0	0	0.5			101	8	FALSE	4	FALSE	TRUE	FALSE	FALSE	TRUE	FALSE	FALSE	FALSE	FALSE	TRUE	TRUE	FALSE	FALSE	FALSE	FALSE	FALSE	5
12	87	White	1	TRUE	02/05/2009	09:12:00	1	56	19	57	0	4	2	TRUE	04/05/2009	05/05/2009	07/05/2009	08/05/2009	15/05/2009	1	5	47	3	0	0	0.5			101	8	FALSE	4	FALSE	TRUE	FALSE	FALSE	TRUE	FALSE	FALSE	FALSE	FALSE	TRUE	TRUE	FALSE	FALSE	FALSE	FALSE	FALSE	5
12	87	White	1	TRUE	02/05/2009	09:12:00	1	56	19	57	0	4	2	TRUE	04/05/2009	05/05/2009	07/05/2009	08/05/2009	15/05/2009	1	5	47	3	0	0	0.5			101	8	FALSE	4	FALSE	TRUE	FALSE	FALSE	TRUE	FALSE	FALSE	FALSE	FALSE	TRUE	TRUE	FALSE	FALSE	FALSE	FALSE	FALSE	5
12	87	White	1	TRUE	02/05/2009	09:12:00	1	56	19	57	0	4	2	TRUE	04/05/2009	05/05/2009	07/05/2009	08/05/2009	15/05/2009	1	5	47	3	0	0	0.5			101	8	FALSE	4	FALSE	TRUE	FALSE	FALSE	TRUE	FALSE	FALSE	FALSE	FALSE	TRUE	TRUE	FALSE	FALSE	FALSE	FALSE	FALSE	5
12	87	White	1	TRUE	02/05/2009	09:12:00	1	56	19	57	0	4	2	TRUE	04/05/2009	05/05/2009	07/05/2009	08/05/2009	15/05/2009	1	5	47	3	0	0	0.5			101	8	FALSE	4	FALSE	TRUE	FALSE	FALSE	TRUE	FALSE	FALSE	FALSE	FALSE	TRUE	TRUE	FALSE	FALSE	FALSE	FALSE	FALSE	5
12	87	White	1	TRUE	02/05/2009	09:12:00	1	56	19	57	0	4	2	TRUE	04/05/2009	05/05/2009	07/05/2009	08/05/2009	15/05/2009	1	5	47	3	0	0	0.5			101	8	FALSE	4	FALSE	TRUE	FALSE	FALSE	TRUE	FALSE	FALSE	FALSE	FALSE	TRUE	TRUE	FALSE	FALSE	FALSE	FALSE	FALSE	5
12	87	White	1	TRUE	02/05/2009	09:12:00	1	56	19	57	0	4	2	TRUE	04/05/2009	05/05/2009	07/05/2009	08/05/2009	15/05/2009	1	5	47	3	0	0	0.5			101	8	FALSE	4	FALSE	TRUE	FALSE	FALSE	TRUE	FALSE	FALSE	FALSE	FALSE	TRUE	TRUE	FALSE	FALSE	FALSE	FALSE	FALSE	5
12	87	White	1	TRUE	02/05/2009	09:12:00	1	56	19	57	0	4	2	TRUE	04/05/2009	05/05/2009	07/05/2009	08/05/2009	15/05/2009	1	5	47	3	0	0	0.5			101	8	FALSE	4	FALSE	TRUE	FALSE	FALSE	TRUE	FALSE	FALSE	FALSE	FALSE	TRUE	TRUE	FALSE	FALSE	FALSE	FALSE	FALSE	5
12	87	White	1	TRUE	02/05/2009	09:12:00	1	56	19	57	0	4	2	TRUE	04/05/2009	05/05/2009	07/05/2009	08/05/2009	15/05/2009	1	5	47	3	0	0	0.5			101	8	FALSE	4	FALSE	TRUE	FALSE	FALSE	TRUE	FALSE	FALSE	FALSE	FALSE	TRUE	TRUE	FALSE	FALSE	FALSE	FALSE	FALSE	5
13	85	White	1	FALSE	08/06/2009	02:05:00	2	11	19	50	0	4	2	FALSE	09/06/2009		12/06/2009	15/06/2009	22/06/2009	33	6	48	3	0.4	0.5	0.4			101	10	FALSE	9	FALSE	TRUE	FALSE	FALSE	FALSE	TRUE	FALSE	FALSE	FALSE	FALSE	TRUE	FALSE	FALSE	TRUE	FALSE	FALSE	12
13	85	White	1	FALSE	08/06/2009	02:05:00	2	11	19	50	0	4	2	FALSE	09/06/2009		12/06/2009	15/06/2009	22/06/2009	33	6	48	3	0.4	0.5	0.4			101	10	FALSE	9	FALSE	TRUE	FALSE	FALSE	FALSE	TRUE	FALSE	FALSE	FALSE	FALSE	TRUE	FALSE	FALSE	TRUE	FALSE	FALSE	12
13	85	White	1	FALSE	08/06/2009	02:05:00	2	11	19	50	0	4	2	FALSE	09/06/2009		12/06/2009	15/06/2009	22/06/2009	33	6	48	3	0.4	0.5	0.4			101	10	FALSE	9	FALSE	TRUE	FALSE	FALSE	FALSE	TRUE	FALSE	FALSE	FALSE	FALSE	TRUE	FALSE	FALSE	TRUE	FALSE	FALSE	12
13	85	White	1	FALSE	08/06/2009	02:05:00	2	11	19	50	0	4	2	FALSE	09/06/2009		12/06/2009	15/06/2009	22/06/2009	33	6	48	3	0.4	0.5	0.4			101	10	FALSE	9	FALSE	TRUE	FALSE	FALSE	FALSE	TRUE	FALSE	FALSE	FALSE	FALSE	TRUE	FALSE	FALSE	TRUE	FALSE	FALSE	12
13	85	White	1	FALSE	08/06/2009	02:05:00	2	11	19	50	0	4	2	FALSE	09/06/2009		12/06/2009	15/06/2009	22/06/2009	33	6	48	3	0.4	0.5	0.4			101	10	FALSE	9	FALSE	TRUE	FALSE	FALSE	FALSE	TRUE	FALSE	FALSE	FALSE	FALSE	TRUE	FALSE	FALSE	TRUE	FALSE	FALSE	12
13	85	White	1	FALSE	08/06/2009	02:05:00	2	11	19	50	0	4	2	FALSE	09/06/2009		12/06/2009	15/06/2009	22/06/2009	33	6	48	3	0.4	0.5	0.4			101	10	FALSE	9	FALSE	TRUE	FALSE	FALSE	FALSE	TRUE	FALSE	FALSE	FALSE	FALSE	TRUE	FALSE	FALSE	TRUE	FALSE	FALSE	12
13	85	White	1	FALSE	08/06/2009	02:05:00	2	11	19	50	0	4	2	FALSE	09/06/2009		12/06/2009	15/06/2009	22/06/2009	33	6	48	3	0.4	0.5	0.4			101	10	FALSE	9	FALSE	TRUE	FALSE	FALSE	FALSE	TRUE	FALSE	FALSE	FALSE	FALSE	TRUE	FALSE	FALSE	TRUE	FALSE	FALSE	12
13	85	White	1	FALSE	08/06/2009	02:05:00	2	11	19	50	0	4	2	FALSE	09/06/2009		12/06/2009	15/06/2009	22/06/2009	33	6	48	3	0.4	0.5	0.4			101	10	FALSE	9	FALSE	TRUE	FALSE	FALSE	FALSE	TRUE	FALSE	FALSE	FALSE	FALSE	TRUE	FALSE	FALSE	TRUE	FALSE	FALSE	12
14	90	Indian	2	FALSE	18/06/2009	02:47:00	1	5	8	80	4	4	3	FALSE	19/06/2009	22/06/2009	23/06/2009	25/06/2009			7	31	3	0.5			1.6			12	FALSE	11	FALSE	FALSE	FALSE	FALSE	FALSE	FALSE	FALSE	FALSE	FALSE	FALSE	TRUE	TRUE	FALSE	TRUE	FALSE	FALSE	16
14	90	Indian	2	FALSE	18/06/2009	02:47:00	1	5	8	80	4	4	3	FALSE	19/06/2009	22/06/2009	23/06/2009	25/06/2009			7	31	3	0.5			1.6			12	FALSE	11	FALSE	FALSE	FALSE	FALSE	FALSE	FALSE	FALSE	FALSE	FALSE	FALSE	TRUE	TRUE	FALSE	TRUE	FALSE	FALSE	16
14	90	Indian	2	FALSE	18/06/2009	02:47:00	1	5	8	80	4	4	3	FALSE	19/06/2009	22/06/2009	23/06/2009	25/06/2009			7	31	3	0.5			1.6			12	FALSE	11	FALSE	FALSE	FALSE	FALSE	FALSE	FALSE	FALSE	FALSE	FALSE	FALSE	TRUE	TRUE	FALSE	TRUE	FALSE	FALSE	16
14	90	Indian	2	FALSE	18/06/2009	02:47:00	1	5	8	80	4	4	3	FALSE	19/06/2009	22/06/2009	23/06/2009	25/06/2009			7	31	3	0.5			1.6			12	FALSE	11	FALSE	FALSE	FALSE	FALSE	FALSE	FALSE	FALSE	FALSE	FALSE	FALSE	TRUE	TRUE	FALSE	TRUE	FALSE	FALSE	16
14	90	Indian	2	FALSE	18/06/2009	02:47:00	1	5	8	80	4	4	3	FALSE	19/06/2009	22/06/2009	23/06/2009	25/06/2009			7	31	3	0.5			1.6			12	FALSE	11	FALSE	FALSE	FALSE	FALSE	FALSE	FALSE	FALSE	FALSE	FALSE	FALSE	TRUE	TRUE	FALSE	TRUE	FALSE	FALSE	16
14	90	Indian	2	FALSE	18/06/2009	02:47:00	1	5	8	80	4	4	3	FALSE	19/06/2009	22/06/2009	23/06/2009	25/06/2009			7	31	3	0.5			1.6			12	FALSE	11	FALSE	FALSE	FALSE	FALSE	FALSE	FALSE	FALSE	FALSE	FALSE	FALSE	TRUE	TRUE	FALSE	TRUE	FALSE	FALSE	16
14	90	Indian	2	FALSE	18/06/2009	02:47:00	1	5	8	80	4	4	3	FALSE	19/06/2009	22/06/2009	23/06/2009	25/06/2009			7	31	3	0.5			1.6			12	FALSE	11	FALSE	FALSE	FALSE	FALSE	FALSE	FALSE	FALSE	FALSE	FALSE	FALSE	TRUE	TRUE	FALSE	TRUE	FALSE	FALSE	16
14	90	Indian	2	FALSE	18/06/2009	02:47:00	1	5	8	80	4	4	3	FALSE	19/06/2009	22/06/2009	23/06/2009	25/06/2009			7	31	3	0.5			1.6			12	FALSE	11	FALSE	FALSE	FALSE	FALSE	FALSE	FALSE	FALSE	FALSE	FALSE	FALSE	TRUE	TRUE	FALSE	TRUE	FALSE	FALSE	16
15	77	White	1	FALSE	20/06/2009	17:52:00	1	11	19	85	10	4	3	FALSE	22/06/2009	23/06/2009	25/06/2009	26/06/2009	03/07/2009	0	5	55	2		0.1	0.6	0.5	1.8	2	7	FALSE	4	FALSE	FALSE	FALSE	FALSE	TRUE	FALSE	FALSE	FALSE	FALSE	FALSE	TRUE	TRUE	FALSE	FALSE	FALSE	FALSE	7
15	77	White	1	FALSE	20/06/2009	17:52:00	1	11	19	85	10	4	3	FALSE	22/06/2009	23/06/2009	25/06/2009	26/06/2009	03/07/2009	0	5	55	2		0.1	0.6	0.5	1.8	2	7	FALSE	4	FALSE	FALSE	FALSE	FALSE	TRUE	FALSE	FALSE	FALSE	FALSE	FALSE	TRUE	TRUE	FALSE	FALSE	FALSE	FALSE	7
15	77	White	1	FALSE	20/06/2009	17:52:00	1	11	19	85	10	4	3	FALSE	22/06/2009	23/06/2009	25/06/2009	26/06/2009	03/07/2009	0	5	55	2		0.1	0.6	0.5	1.8	2	7	FALSE	4	FALSE	FALSE	FALSE	FALSE	TRUE	FALSE	FALSE	FALSE	FALSE	FALSE	TRUE	TRUE	FALSE	FALSE	FALSE	FALSE	7
15	77	White	1	FALSE	20/06/2009	17:52:00	1	11	19	85	10	4	3	FALSE	22/06/2009	23/06/2009	25/06/2009	26/06/2009	03/07/2009	0	5	55	2		0.1	0.6	0.5	1.8	2	7	FALSE	4	FALSE	FALSE	FALSE	FALSE	TRUE	FALSE	FALSE	FALSE	FALSE	FALSE	TRUE	TRUE	FALSE	FALSE	FALSE	FALSE	7
15	77	White	1	FALSE	20/06/2009	17:52:00	1	11	19	85	10	4	3	FALSE	22/06/2009	23/06/2009	25/06/2009	26/06/2009	03/07/2009	0	5	55	2		0.1	0.6	0.5	1.8	2	7	FALSE	4	FALSE	FALSE	FALSE	FALSE	TRUE	FALSE	FALSE	FALSE	FALSE	FALSE	TRUE	TRUE	FALSE	FALSE	FALSE	FALSE	7
15	77	White	1	FALSE	20/06/2009	17:52:00	1	11	19	85	10	4	3	FALSE	22/06/2009	23/06/2009	25/06/2009	26/06/2009	03/07/2009	0	5	55	2		0.1	0.6	0.5	1.8	2	7	FALSE	4	FALSE	FALSE	FALSE	FALSE	TRUE	FALSE	FALSE	FALSE	FALSE	FALSE	TRUE	TRUE	FALSE	FALSE	FALSE	FALSE	7
15	77	White	1	FALSE	20/06/2009	17:52:00	1	11	19	85	10	4	3	FALSE	22/06/2009	23/06/2009	25/06/2009	26/06/2009	03/07/2009	0	5	55	2		0.1	0.6	0.5	1.8	2	7	FALSE	4	FALSE	FALSE	FALSE	FALSE	TRUE	FALSE	FALSE	FALSE	FALSE	FALSE	TRUE	TRUE	FALSE	FALSE	FALSE	FALSE	7
15	77	White	1	FALSE	20/06/2009	17:52:00	1	11	19	85	10	4	3	FALSE	22/06/2009	23/06/2009	25/06/2009	26/06/2009	03/07/2009	0	5	55	2		0.1	0.6	0.5	1.8	2	7	FALSE	4	FALSE	FALSE	FALSE	FALSE	TRUE	FALSE	FALSE	FALSE	FALSE	FALSE	TRUE	TRUE	FALSE	FALSE	FALSE	FALSE	7
15	77	White	1	FALSE	20/06/2009	17:52:00	1	11	19	85	10	4	3	FALSE	22/06/2009	23/06/2009	25/06/2009	26/06/2009	03/07/2009	0	5	55	2		0.1	0.6	0.5	1.8	2	7	FALSE	4	FALSE	FALSE	FALSE	FALSE	TRUE	FALSE	FALSE	FALSE	FALSE	FALSE	TRUE	TRUE	FALSE	FALSE	FALSE	FALSE	7
15	77	White	1	FALSE	20/06/2009	17:52:00	1	11	19	85	10	4	3	FALSE	22/06/2009	23/06/2009	25/06/2009	26/06/2009	03/07/2009	0	5	55	2		0.1	0.6	0.5	1.8	2	7	FALSE	4	FALSE	FALSE	FALSE	FALSE	TRUE	FALSE	FALSE	FALSE	FALSE	FALSE	TRUE	TRUE	FALSE	FALSE	FALSE	FALSE	7
16	78	White	1	FALSE	22/06/2009	21:16:00	1	12	20	85	0	2	2	TRUE	23/06/2009	25/06/2009	26/06/2009	29/06/2009		45	5	53	2	0.5	0					15	FALSE	9	FALSE	FALSE	FALSE	FALSE	FALSE	TRUE	FALSE	FALSE	FALSE	FALSE	FALSE	FALSE	FALSE	TRUE	FALSE	FALSE	19
16	78	White	1	FALSE	22/06/2009	21:16:00	1	12	20	85	0	2	2	TRUE	23/06/2009	25/06/2009	26/06/2009	29/06/2009		45	5	53	2	0.5	0					15	FALSE	9	FALSE	FALSE	FALSE	FALSE	FALSE	TRUE	FALSE	FALSE	FALSE	FALSE	FALSE	FALSE	FALSE	TRUE	FALSE	FALSE	19
16	78	White	1	FALSE	22/06/2009	21:16:00	1	12	20	85	0	2	2	TRUE	23/06/2009	25/06/2009	26/06/2009	29/06/2009		45	5	53	2	0.5	0					15	FALSE	9	FALSE	FALSE	FALSE	FALSE	FALSE	TRUE	FALSE	FALSE	FALSE	FALSE	FALSE	FALSE	FALSE	TRUE	FALSE	FALSE	19
16	78	White	1	FALSE	22/06/2009	21:16:00	1	12	20	85	0	2	2	TRUE	23/06/2009	25/06/2009	26/06/2009	29/06/2009		45	5	53	2	0.5	0					15	FALSE	9	FALSE	FALSE	FALSE	FALSE	FALSE	TRUE	FALSE	FALSE	FALSE	FALSE	FALSE	FALSE	FALSE	TRUE	FALSE	FALSE	19
16	78	White	1	FALSE	22/06/2009	21:16:00	1	12	20	85	0	2	2	TRUE	23/06/2009	25/06/2009	26/06/2009	29/06/2009		45	5	53	2	0.5	0					15	FALSE	9	FALSE	FALSE	FALSE	FALSE	FALSE	TRUE	FALSE	FALSE	FALSE	FALSE	FALSE	FALSE	FALSE	TRUE	FALSE	FALSE	19
16	78	White	1	FALSE	22/06/2009	21:16:00	1	12	20	85	0	2	2	TRUE	23/06/2009	25/06/2009	26/06/2009	29/06/2009		45	5	53	2	0.5	0					15	FALSE	9	FALSE	FALSE	FALSE	FALSE	FALSE	TRUE	FALSE	FALSE	FALSE	FALSE	FALSE	FALSE	FALSE	TRUE	FALSE	FALSE	19
16	78	White	1	FALSE	22/06/2009	21:16:00	1	12	20	85	0	2	2	TRUE	23/06/2009	25/06/2009	26/06/2009	29/06/2009		45	5	53	2	0.5	0					15	FALSE	9	FALSE	FALSE	FALSE	FALSE	FALSE	TRUE	FALSE	FALSE	FALSE	FALSE	FALSE	FALSE	FALSE	TRUE	FALSE	FALSE	19
16	78	White	1	FALSE	22/06/2009	21:16:00	1	12	20	85	0	2	2	TRUE	23/06/2009	25/06/2009	26/06/2009	29/06/2009		45	5	53	2	0.5	0					15	FALSE	9	FALSE	FALSE	FALSE	FALSE	FALSE	TRUE	FALSE	FALSE	FALSE	FALSE	FALSE	FALSE	FALSE	TRUE	FALSE	FALSE	19
17	81	White	1	TRUE	22/06/2009	17:41:00	1	120	20	55	14	1	1	TRUE	23/06/2009	25/06/2009	26/06/2009	29/06/2009	06/07/2009	34	4	20	2				1	1	0.9	10	FALSE	10	FALSE	FALSE	FALSE	TRUE	FALSE	FALSE	FALSE	TRUE	FALSE	FALSE	FALSE	FALSE	FALSE	FALSE	FALSE	FALSE	9
17	81	White	1	TRUE	22/06/2009	17:41:00	1	120	20	55	14	1	1	TRUE	23/06/2009	25/06/2009	26/06/2009	29/06/2009	06/07/2009	34	4	20	2				1	1	0.9	10	FALSE	10	FALSE	FALSE	FALSE	TRUE	FALSE	FALSE	FALSE	TRUE	FALSE	FALSE	FALSE	FALSE	FALSE	FALSE	FALSE	FALSE	9
17	81	White	1	TRUE	22/06/2009	17:41:00	1	120	20	55	14	1	1	TRUE	23/06/2009	25/06/2009	26/06/2009	29/06/2009	06/07/2009	34	4	20	2				1	1	0.9	10	FALSE	10	FALSE	FALSE	FALSE	TRUE	FALSE	FALSE	FALSE	TRUE	FALSE	FALSE	FALSE	FALSE	FALSE	FALSE	FALSE	FALSE	9
17	81	White	1	TRUE	22/06/2009	17:41:00	1	120	20	55	14	1	1	TRUE	23/06/2009	25/06/2009	26/06/2009	29/06/2009	06/07/2009	34	4	20	2				1	1	0.9	10	FALSE	10	FALSE	FALSE	FALSE	TRUE	FALSE	FALSE	FALSE	TRUE	FALSE	FALSE	FALSE	FALSE	FALSE	FALSE	FALSE	FALSE	9
17	81	White	1	TRUE	22/06/2009	17:41:00	1	120	20	55	14	1	1	TRUE	23/06/2009	25/06/2009	26/06/2009	29/06/2009	06/07/2009	34	4	20	2				1	1	0.9	10	FALSE	10	FALSE	FALSE	FALSE	TRUE	FALSE	FALSE	FALSE	TRUE	FALSE	FALSE	FALSE	FALSE	FALSE	FALSE	FALSE	FALSE	9
17	81	White	1	TRUE	22/06/2009	17:41:00	1	120	20	55	14	1	1	TRUE	23/06/2009	25/06/2009	26/06/2009	29/06/2009	06/07/2009	34	4	20	2				1	1	0.9	10	FALSE	10	FALSE	FALSE	FALSE	TRUE	FALSE	FALSE	FALSE	TRUE	FALSE	FALSE	FALSE	FALSE	FALSE	FALSE	FALSE	FALSE	9
17	81	White	1	TRUE	22/06/2009	17:41:00	1	120	20	55	14	1	1	TRUE	23/06/2009	25/06/2009	26/06/2009	29/06/2009	06/07/2009	34	4	20	2				1	1	0.9	10	FALSE	10	FALSE	FALSE	FALSE	TRUE	FALSE	FALSE	FALSE	TRUE	FALSE	FALSE	FALSE	FALSE	FALSE	FALSE	FALSE	FALSE	9
17	81	White	1	TRUE	22/06/2009	17:41:00	1	120	20	55	14	1	1	TRUE	23/06/2009	25/06/2009	26/06/2009	29/06/2009	06/07/2009	34	4	20	2				1	1	0.9	10	FALSE	10	FALSE	FALSE	FALSE	TRUE	FALSE	FALSE	FALSE	TRUE	FALSE	FALSE	FALSE	FALSE	FALSE	FALSE	FALSE	FALSE	9
17	81	White	1	TRUE	22/06/2009	17:41:00	1	120	20	55	14	1	1	TRUE	23/06/2009	25/06/2009	26/06/2009	29/06/2009	06/07/2009	34	4	20	2				1	1	0.9	10	FALSE	10	FALSE	FALSE	FALSE	TRUE	FALSE	FALSE	FALSE	TRUE	FALSE	FALSE	FALSE	FALSE	FALSE	FALSE	FALSE	FALSE	9
17	81	White	1	TRUE	22/06/2009	17:41:00	1	120	20	55	14	1	1	TRUE	23/06/2009	25/06/2009	26/06/2009	29/06/2009	06/07/2009	34	4	20	2				1	1	0.9	10	FALSE	10	FALSE	FALSE	FALSE	TRUE	FALSE	FALSE	FALSE	TRUE	FALSE	FALSE	FALSE	FALSE	FALSE	FALSE	FALSE	FALSE	9
17	81	White	1	TRUE	22/06/2009	17:41:00	1	120	20	55	14	1	1	TRUE	23/06/2009	25/06/2009	26/06/2009	29/06/2009	06/07/2009	34	4	20	2				1	1	0.9	10	FALSE	10	FALSE	FALSE	FALSE	TRUE	FALSE	FALSE	FALSE	TRUE	FALSE	FALSE	FALSE	FALSE	FALSE	FALSE	FALSE	FALSE	9
17	81	White	1	TRUE	22/06/2009	17:41:00	1	120	20	55	14	1	1	TRUE	23/06/2009	25/06/2009	26/06/2009	29/06/2009	06/07/2009	34	4	20	2				1	1	0.9	10	FALSE	10	FALSE	FALSE	FALSE	TRUE	FALSE	FALSE	FALSE	TRUE	FALSE	FALSE	FALSE	FALSE	FALSE	FALSE	FALSE	FALSE	9
18	81	White	1	TRUE	24/06/2009	11:52:00	1	12	16	60	0	4	2	FALSE	26/06/2009	29/06/2009	01/07/2009		07/07/2009	41	5	43	2	0.9	0.6	1.4			101	14	FALSE	9	FALSE	TRUE	FALSE	FALSE	TRUE	FALSE	FALSE	TRUE	TRUE	FALSE	FALSE	TRUE	FALSE	FALSE	FALSE	FALSE	15
18	81	White	1	TRUE	24/06/2009	11:52:00	1	12	16	60	0	4	2	FALSE	26/06/2009	29/06/2009	01/07/2009		07/07/2009	41	5	43	2	0.9	0.6	1.4			101	14	FALSE	9	FALSE	TRUE	FALSE	FALSE	TRUE	FALSE	FALSE	TRUE	TRUE	FALSE	FALSE	TRUE	FALSE	FALSE	FALSE	FALSE	15
18	81	White	1	TRUE	24/06/2009	11:52:00	1	12	16	60	0	4	2	FALSE	26/06/2009	29/06/2009	01/07/2009		07/07/2009	41	5	43	2	0.9	0.6	1.4			101	14	FALSE	9	FALSE	TRUE	FALSE	FALSE	TRUE	FALSE	FALSE	TRUE	TRUE	FALSE	FALSE	TRUE	FALSE	FALSE	FALSE	FALSE	15
18	81	White	1	TRUE	24/06/2009	11:52:00	1	12	16	60	0	4	2	FALSE	26/06/2009	29/06/2009	01/07/2009		07/07/2009	41	5	43	2	0.9	0.6	1.4			101	14	FALSE	9	FALSE	TRUE	FALSE	FALSE	TRUE	FALSE	FALSE	TRUE	TRUE	FALSE	FALSE	TRUE	FALSE	FALSE	FALSE	FALSE	15
18	81	White	1	TRUE	24/06/2009	11:52:00	1	12	16	60	0	4	2	FALSE	26/06/2009	29/06/2009	01/07/2009		07/07/2009	41	5	43	2	0.9	0.6	1.4			101	14	FALSE	9	FALSE	TRUE	FALSE	FALSE	TRUE	FALSE	FALSE	TRUE	TRUE	FALSE	FALSE	TRUE	FALSE	FALSE	FALSE	FALSE	15
18	81	White	1	TRUE	24/06/2009	11:52:00	1	12	16	60	0	4	2	FALSE	26/06/2009	29/06/2009	01/07/2009		07/07/2009	41	5	43	2	0.9	0.6	1.4			101	14	FALSE	9	FALSE	TRUE	FALSE	FALSE	TRUE	FALSE	FALSE	TRUE	TRUE	FALSE	FALSE	TRUE	FALSE	FALSE	FALSE	FALSE	15
21	65	White	1	TRUE	21/07/2009	23:31:00	1	14	20	55	8	2	3	FALSE	23/07/2009	24/07/2009	27/07/2009	28/07/2009	04/08/2009	26	4	62	2	0	0.1	0.5	1.5	2.1	2.4	6	FALSE	2	FALSE	TRUE	FALSE	FALSE	FALSE	FALSE	FALSE	FALSE	FALSE	FALSE	FALSE	FALSE	FALSE	FALSE	FALSE	FALSE	1
21	65	White	1	TRUE	21/07/2009	23:31:00	1	14	20	55	8	2	3	FALSE	23/07/2009	24/07/2009	27/07/2009	28/07/2009	04/08/2009	26	4	62	2	0	0.1	0.5	1.5	2.1	2.4	6	FALSE	2	FALSE	TRUE	FALSE	FALSE	FALSE	FALSE	FALSE	FALSE	FALSE	FALSE	FALSE	FALSE	FALSE	FALSE	FALSE	FALSE	1
21	65	White	1	TRUE	21/07/2009	23:31:00	1	14	20	55	8	2	3	FALSE	23/07/2009	24/07/2009	27/07/2009	28/07/2009	04/08/2009	26	4	62	2	0	0.1	0.5	1.5	2.1	2.4	6	FALSE	2	FALSE	TRUE	FALSE	FALSE	FALSE	FALSE	FALSE	FALSE	FALSE	FALSE	FALSE	FALSE	FALSE	FALSE	FALSE	FALSE	1
21	65	White	1	TRUE	21/07/2009	23:31:00	1	14	20	55	8	2	3	FALSE	23/07/2009	24/07/2009	27/07/2009	28/07/2009	04/08/2009	26	4	62	2	0	0.1	0.5	1.5	2.1	2.4	6	FALSE	2	FALSE	TRUE	FALSE	FALSE	FALSE	FALSE	FALSE	FALSE	FALSE	FALSE	FALSE	FALSE	FALSE	FALSE	FALSE	FALSE	1
21	65	White	1	TRUE	21/07/2009	23:31:00	1	14	20	55	8	2	3	FALSE	23/07/2009	24/07/2009	27/07/2009	28/07/2009	04/08/2009	26	4	62	2	0	0.1	0.5	1.5	2.1	2.4	6	FALSE	2	FALSE	TRUE	FALSE	FALSE	FALSE	FALSE	FALSE	FALSE	FALSE	FALSE	FALSE	FALSE	FALSE	FALSE	FALSE	FALSE	1
21	65	White	1	TRUE	21/07/2009	23:31:00	1	14	20	55	8	2	3	FALSE	23/07/2009	24/07/2009	27/07/2009	28/07/2009	04/08/2009	26	4	62	2	0	0.1	0.5	1.5	2.1	2.4	6	FALSE	2	FALSE	TRUE	FALSE	FALSE	FALSE	FALSE	FALSE	FALSE	FALSE	FALSE	FALSE	FALSE	FALSE	FALSE	FALSE	FALSE	1
21	65	White	1	TRUE	21/07/2009	23:31:00	1	14	20	55	8	2	3	FALSE	23/07/2009	24/07/2009	27/07/2009	28/07/2009	04/08/2009	26	4	62	2	0	0.1	0.5	1.5	2.1	2.4	6	FALSE	2	FALSE	TRUE	FALSE	FALSE	FALSE	FALSE	FALSE	FALSE	FALSE	FALSE	FALSE	FALSE	FALSE	FALSE	FALSE	FALSE	1
21	65	White	1	TRUE	21/07/2009	23:31:00	1	14	20	55	8	2	3	FALSE	23/07/2009	24/07/2009	27/07/2009	28/07/2009	04/08/2009	26	4	62	2	0	0.1	0.5	1.5	2.1	2.4	6	FALSE	2	FALSE	TRUE	FALSE	FALSE	FALSE	FALSE	FALSE	FALSE	FALSE	FALSE	FALSE	FALSE	FALSE	FALSE	FALSE	FALSE	1
21	65	White	1	TRUE	21/07/2009	23:31:00	1	14	20	55	8	2	3	FALSE	23/07/2009	24/07/2009	27/07/2009	28/07/2009	04/08/2009	26	4	62	2	0	0.1	0.5	1.5	2.1	2.4	6	FALSE	2	FALSE	TRUE	FALSE	FALSE	FALSE	FALSE	FALSE	FALSE	FALSE	FALSE	FALSE	FALSE	FALSE	FALSE	FALSE	FALSE	1
21	65	White	1	TRUE	21/07/2009	23:31:00	1	14	20	55	8	2	3	FALSE	23/07/2009	24/07/2009	27/07/2009	28/07/2009	04/08/2009	26	4	62	2	0	0.1	0.5	1.5	2.1	2.4	6	FALSE	2	FALSE	TRUE	FALSE	FALSE	FALSE	FALSE	FALSE	FALSE	FALSE	FALSE	FALSE	FALSE	FALSE	FALSE	FALSE	FALSE	1
22	81	White	1	FALSE	01/07/2009	22:35:00	3	744	20	62	27	1	1	TRUE	02/07/2009	03/07/2009	06/07/2009	08/07/2009	14/07/2009	100	5	50	3				1.2	2.4	2.6	8	FALSE	5	FALSE	FALSE	FALSE	FALSE	FALSE	FALSE	FALSE	FALSE	TRUE	TRUE	FALSE	FALSE	FALSE	FALSE	FALSE	FALSE	6
22	81	White	1	FALSE	01/07/2009	22:35:00	3	744	20	62	27	1	1	TRUE	02/07/2009	03/07/2009	06/07/2009	08/07/2009	14/07/2009	100	5	50	3				1.2	2.4	2.6	8	FALSE	5	FALSE	FALSE	FALSE	FALSE	FALSE	FALSE	FALSE	FALSE	TRUE	TRUE	FALSE	FALSE	FALSE	FALSE	FALSE	FALSE	6
22	81	White	1	FALSE	01/07/2009	22:35:00	3	744	20	62	27	1	1	TRUE	02/07/2009	03/07/2009	06/07/2009	08/07/2009	14/07/2009	100	5	50	3				1.2	2.4	2.6	8	FALSE	5	FALSE	FALSE	FALSE	FALSE	FALSE	FALSE	FALSE	FALSE	TRUE	TRUE	FALSE	FALSE	FALSE	FALSE	FALSE	FALSE	6
22	81	White	1	FALSE	01/07/2009	22:35:00	3	744	20	62	27	1	1	TRUE	02/07/2009	03/07/2009	06/07/2009	08/07/2009	14/07/2009	100	5	50	3				1.2	2.4	2.6	8	FALSE	5	FALSE	FALSE	FALSE	FALSE	FALSE	FALSE	FALSE	FALSE	TRUE	TRUE	FALSE	FALSE	FALSE	FALSE	FALSE	FALSE	6
22	81	White	1	FALSE	01/07/2009	22:35:00	3	744	20	62	27	1	1	TRUE	02/07/2009	03/07/2009	06/07/2009	08/07/2009	14/07/2009	100	5	50	3				1.2	2.4	2.6	8	FALSE	5	FALSE	FALSE	FALSE	FALSE	FALSE	FALSE	FALSE	FALSE	TRUE	TRUE	FALSE	FALSE	FALSE	FALSE	FALSE	FALSE	6
22	81	White	1	FALSE	01/07/2009	22:35:00	3	744	20	62	27	1	1	TRUE	02/07/2009	03/07/2009	06/07/2009	08/07/2009	14/07/2009	100	5	50	3				1.2	2.4	2.6	8	FALSE	5	FALSE	FALSE	FALSE	FALSE	FALSE	FALSE	FALSE	FALSE	TRUE	TRUE	FALSE	FALSE	FALSE	FALSE	FALSE	FALSE	6
22	81	White	1	FALSE	01/07/2009	22:35:00	3	744	20	62	27	1	1	TRUE	02/07/2009	03/07/2009	06/07/2009	08/07/2009	14/07/2009	100	5	50	3				1.2	2.4	2.6	8	FALSE	5	FALSE	FALSE	FALSE	FALSE	FALSE	FALSE	FALSE	FALSE	TRUE	TRUE	FALSE	FALSE	FALSE	FALSE	FALSE	FALSE	6
22	81	White	1	FALSE	01/07/2009	22:35:00	3	744	20	62	27	1	1	TRUE	02/07/2009	03/07/2009	06/07/2009	08/07/2009	14/07/2009	100	5	50	3				1.2	2.4	2.6	8	FALSE	5	FALSE	FALSE	FALSE	FALSE	FALSE	FALSE	FALSE	FALSE	TRUE	TRUE	FALSE	FALSE	FALSE	FALSE	FALSE	FALSE	6
22	81	White	1	FALSE	01/07/2009	22:35:00	3	744	20	62	27	1	1	TRUE	02/07/2009	03/07/2009	06/07/2009	08/07/2009	14/07/2009	100	5	50	3				1.2	2.4	2.6	8	FALSE	5	FALSE	FALSE	FALSE	FALSE	FALSE	FALSE	FALSE	FALSE	TRUE	TRUE	FALSE	FALSE	FALSE	FALSE	FALSE	FALSE	6
22	81	White	1	FALSE	01/07/2009	22:35:00	3	744	20	62	27	1	1	TRUE	02/07/2009	03/07/2009	06/07/2009	08/07/2009	14/07/2009	100	5	50	3				1.2	2.4	2.6	8	FALSE	5	FALSE	FALSE	FALSE	FALSE	FALSE	FALSE	FALSE	FALSE	TRUE	TRUE	FALSE	FALSE	FALSE	FALSE	FALSE	FALSE	6
22	81	White	1	FALSE	01/07/2009	22:35:00	3	744	20	62	27	1	1	TRUE	02/07/2009	03/07/2009	06/07/2009	08/07/2009	14/07/2009	100	5	50	3				1.2	2.4	2.6	8	FALSE	5	FALSE	FALSE	FALSE	FALSE	FALSE	FALSE	FALSE	FALSE	TRUE	TRUE	FALSE	FALSE	FALSE	FALSE	FALSE	FALSE	6
22	81	White	1	FALSE	01/07/2009	22:35:00	3	744	20	62	27	1	1	TRUE	02/07/2009	03/07/2009	06/07/2009	08/07/2009	14/07/2009	100	5	50	3				1.2	2.4	2.6	8	FALSE	5	FALSE	FALSE	FALSE	FALSE	FALSE	FALSE	FALSE	FALSE	TRUE	TRUE	FALSE	FALSE	FALSE	FALSE	FALSE	FALSE	6
22	81	White	1	FALSE	01/07/2009	22:35:00	3	744	20	62	27	1	1	TRUE	02/07/2009	03/07/2009	06/07/2009	08/07/2009	14/07/2009	100	5	50	3				1.2	2.4	2.6	8	FALSE	5	FALSE	FALSE	FALSE	FALSE	FALSE	FALSE	FALSE	FALSE	TRUE	TRUE	FALSE	FALSE	FALSE	FALSE	FALSE	FALSE	6
22	81	White	1	FALSE	01/07/2009	22:35:00	3	744	20	62	27	1	1	TRUE	02/07/2009	03/07/2009	06/07/2009	08/07/2009	14/07/2009	100	5	50	3				1.2	2.4	2.6	8	FALSE	5	FALSE	FALSE	FALSE	FALSE	FALSE	FALSE	FALSE	FALSE	TRUE	TRUE	FALSE	FALSE	FALSE	FALSE	FALSE	FALSE	6
22	81	White	1	FALSE	01/07/2009	22:35:00	3	744	20	62	27	1	1	TRUE	02/07/2009	03/07/2009	06/07/2009	08/07/2009	14/07/2009	100	5	50	3				1.2	2.4	2.6	8	FALSE	5	FALSE	FALSE	FALSE	FALSE	FALSE	FALSE	FALSE	FALSE	TRUE	TRUE	FALSE	FALSE	FALSE	FALSE	FALSE	FALSE	6
22	81	White	1	FALSE	01/07/2009	22:35:00	3	744	20	62	27	1	1	TRUE	02/07/2009	03/07/2009	06/07/2009	08/07/2009	14/07/2009	100	5	50	3				1.2	2.4	2.6	8	FALSE	5	FALSE	FALSE	FALSE	FALSE	FALSE	FALSE	FALSE	FALSE	TRUE	TRUE	FALSE	FALSE	FALSE	FALSE	FALSE	FALSE	6
25	79	White	1	TRUE	08/08/2009	17:03:00	1	19	20	55	9	2	3	FALSE	10/08/2009	11/08/2009	13/08/2009	14/08/2009	21/08/2009	2	5	51	1	0.8	1.1	1	1.3	1.8	2.3	9	FALSE	6	FALSE	TRUE	FALSE	FALSE	FALSE	FALSE	FALSE	TRUE	FALSE	FALSE	FALSE	FALSE	FALSE	FALSE	FALSE	FALSE	0
25	79	White	1	TRUE	08/08/2009	17:03:00	1	19	20	55	9	2	3	FALSE	10/08/2009	11/08/2009	13/08/2009	14/08/2009	21/08/2009	2	5	51	1	0.8	1.1	1	1.3	1.8	2.3	9	FALSE	6	FALSE	TRUE	FALSE	FALSE	FALSE	FALSE	FALSE	TRUE	FALSE	FALSE	FALSE	FALSE	FALSE	FALSE	FALSE	FALSE	0
25	79	White	1	TRUE	08/08/2009	17:03:00	1	19	20	55	9	2	3	FALSE	10/08/2009	11/08/2009	13/08/2009	14/08/2009	21/08/2009	2	5	51	1	0.8	1.1	1	1.3	1.8	2.3	9	FALSE	6	FALSE	TRUE	FALSE	FALSE	FALSE	FALSE	FALSE	TRUE	FALSE	FALSE	FALSE	FALSE	FALSE	FALSE	FALSE	FALSE	0
25	79	White	1	TRUE	08/08/2009	17:03:00	1	19	20	55	9	2	3	FALSE	10/08/2009	11/08/2009	13/08/2009	14/08/2009	21/08/2009	2	5	51	1	0.8	1.1	1	1.3	1.8	2.3	9	FALSE	6	FALSE	TRUE	FALSE	FALSE	FALSE	FALSE	FALSE	TRUE	FALSE	FALSE	FALSE	FALSE	FALSE	FALSE	FALSE	FALSE	0
25	79	White	1	TRUE	08/08/2009	17:03:00	1	19	20	55	9	2	3	FALSE	10/08/2009	11/08/2009	13/08/2009	14/08/2009	21/08/2009	2	5	51	1	0.8	1.1	1	1.3	1.8	2.3	9	FALSE	6	FALSE	TRUE	FALSE	FALSE	FALSE	FALSE	FALSE	TRUE	FALSE	FALSE	FALSE	FALSE	FALSE	FALSE	FALSE	FALSE	0
25	79	White	1	TRUE	08/08/2009	17:03:00	1	19	20	55	9	2	3	FALSE	10/08/2009	11/08/2009	13/08/2009	14/08/2009	21/08/2009	2	5	51	1	0.8	1.1	1	1.3	1.8	2.3	9	FALSE	6	FALSE	TRUE	FALSE	FALSE	FALSE	FALSE	FALSE	TRUE	FALSE	FALSE	FALSE	FALSE	FALSE	FALSE	FALSE	FALSE	0
25	79	White	1	TRUE	08/08/2009	17:03:00	1	19	20	55	9	2	3	FALSE	10/08/2009	11/08/2009	13/08/2009	14/08/2009	21/08/2009	2	5	51	1	0.8	1.1	1	1.3	1.8	2.3	9	FALSE	6	FALSE	TRUE	FALSE	FALSE	FALSE	FALSE	FALSE	TRUE	FALSE	FALSE	FALSE	FALSE	FALSE	FALSE	FALSE	FALSE	0
25	79	White	1	TRUE	08/08/2009	17:03:00	1	19	20	55	9	2	3	FALSE	10/08/2009	11/08/2009	13/08/2009	14/08/2009	21/08/2009	2	5	51	1	0.8	1.1	1	1.3	1.8	2.3	9	FALSE	6	FALSE	TRUE	FALSE	FALSE	FALSE	FALSE	FALSE	TRUE	FALSE	FALSE	FALSE	FALSE	FALSE	FALSE	FALSE	FALSE	0
25	79	White	1	TRUE	08/08/2009	17:03:00	1	19	20	55	9	2	3	FALSE	10/08/2009	11/08/2009	13/08/2009	14/08/2009	21/08/2009	2	5	51	1	0.8	1.1	1	1.3	1.8	2.3	9	FALSE	6	FALSE	TRUE	FALSE	FALSE	FALSE	FALSE	FALSE	TRUE	FALSE	FALSE	FALSE	FALSE	FALSE	FALSE	FALSE	FALSE	0
25	79	White	1	TRUE	08/08/2009	17:03:00	1	19	20	55	9	2	3	FALSE	10/08/2009	11/08/2009	13/08/2009	14/08/2009	21/08/2009	2	5	51	1	0.8	1.1	1	1.3	1.8	2.3	9	FALSE	6	FALSE	TRUE	FALSE	FALSE	FALSE	FALSE	FALSE	TRUE	FALSE	FALSE	FALSE	FALSE	FALSE	FALSE	FALSE	FALSE	0
26	65	White	1	FALSE	11/08/2009	12:25:00	1	25	20	65	19	1	1	TRUE	12/08/2009	14/08/2009	17/08/2009	19/08/2009	25/08/2009	22	4	55	3				1.1	1.5	0.8	7	FALSE	4	FALSE	FALSE	FALSE	FALSE	FALSE	FALSE	FALSE	FALSE	FALSE	FALSE	FALSE	TRUE	FALSE	FALSE	FALSE	FALSE	6
26	65	White	1	FALSE	11/08/2009	12:25:00	1	25	20	65	19	1	1	TRUE	12/08/2009	14/08/2009	17/08/2009	19/08/2009	25/08/2009	22	4	55	3				1.1	1.5	0.8	7	FALSE	4	FALSE	FALSE	FALSE	FALSE	FALSE	FALSE	FALSE	FALSE	FALSE	FALSE	FALSE	TRUE	FALSE	FALSE	FALSE	FALSE	6
26	65	White	1	FALSE	11/08/2009	12:25:00	1	25	20	65	19	1	1	TRUE	12/08/2009	14/08/2009	17/08/2009	19/08/2009	25/08/2009	22	4	55	3				1.1	1.5	0.8	7	FALSE	4	FALSE	FALSE	FALSE	FALSE	FALSE	FALSE	FALSE	FALSE	FALSE	FALSE	FALSE	TRUE	FALSE	FALSE	FALSE	FALSE	6
26	65	White	1	FALSE	11/08/2009	12:25:00	1	25	20	65	19	1	1	TRUE	12/08/2009	14/08/2009	17/08/2009	19/08/2009	25/08/2009	22	4	55	3				1.1	1.5	0.8	7	FALSE	4	FALSE	FALSE	FALSE	FALSE	FALSE	FALSE	FALSE	FALSE	FALSE	FALSE	FALSE	TRUE	FALSE	FALSE	FALSE	FALSE	6
26	65	White	1	FALSE	11/08/2009	12:25:00	1	25	20	65	19	1	1	TRUE	12/08/2009	14/08/2009	17/08/2009	19/08/2009	25/08/2009	22	4	55	3				1.1	1.5	0.8	7	FALSE	4	FALSE	FALSE	FALSE	FALSE	FALSE	FALSE	FALSE	FALSE	FALSE	FALSE	FALSE	TRUE	FALSE	FALSE	FALSE	FALSE	6
26	65	White	1	FALSE	11/08/2009	12:25:00	1	25	20	65	19	1	1	TRUE	12/08/2009	14/08/2009	17/08/2009	19/08/2009	25/08/2009	22	4	55	3				1.1	1.5	0.8	7	FALSE	4	FALSE	FALSE	FALSE	FALSE	FALSE	FALSE	FALSE	FALSE	FALSE	FALSE	FALSE	TRUE	FALSE	FALSE	FALSE	FALSE	6
26	65	White	1	FALSE	11/08/2009	12:25:00	1	25	20	65	19	1	1	TRUE	12/08/2009	14/08/2009	17/08/2009	19/08/2009	25/08/2009	22	4	55	3				1.1	1.5	0.8	7	FALSE	4	FALSE	FALSE	FALSE	FALSE	FALSE	FALSE	FALSE	FALSE	FALSE	FALSE	FALSE	TRUE	FALSE	FALSE	FALSE	FALSE	6
26	65	White	1	FALSE	11/08/2009	12:25:00	1	25	20	65	19	1	1	TRUE	12/08/2009	14/08/2009	17/08/2009	19/08/2009	25/08/2009	22	4	55	3				1.1	1.5	0.8	7	FALSE	4	FALSE	FALSE	FALSE	FALSE	FALSE	FALSE	FALSE	FALSE	FALSE	FALSE	FALSE	TRUE	FALSE	FALSE	FALSE	FALSE	6
26	65	White	1	FALSE	11/08/2009	12:25:00	1	25	20	65	19	1	1	TRUE	12/08/2009	14/08/2009	17/08/2009	19/08/2009	25/08/2009	22	4	55	3				1.1	1.5	0.8	7	FALSE	4	FALSE	FALSE	FALSE	FALSE	FALSE	FALSE	FALSE	FALSE	FALSE	FALSE	FALSE	TRUE	FALSE	FALSE	FALSE	FALSE	6
26	65	White	1	FALSE	11/08/2009	12:25:00	1	25	20	65	19	1	1	TRUE	12/08/2009	14/08/2009	17/08/2009	19/08/2009	25/08/2009	22	4	55	3				1.1	1.5	0.8	7	FALSE	4	FALSE	FALSE	FALSE	FALSE	FALSE	FALSE	FALSE	FALSE	FALSE	FALSE	FALSE	TRUE	FALSE	FALSE	FALSE	FALSE	6
27	85	White	1	FALSE	22/08/2009	08:56:00	2	25	20	60	4	4	3	FALSE	24/08/2009	25/08/2009	27/08/2009	28/08/2009			6	20	2		1.2		2	3		4	FALSE	5	FALSE	FALSE	FALSE	FALSE	FALSE	FALSE	FALSE	FALSE	FALSE	FALSE	FALSE	TRUE	FALSE	FALSE	FALSE	FALSE	5
27	85	White	1	FALSE	22/08/2009	08:56:00	2	25	20	60	4	4	3	FALSE	24/08/2009	25/08/2009	27/08/2009	28/08/2009			6	20	2		1.2		2	3		4	FALSE	5	FALSE	FALSE	FALSE	FALSE	FALSE	FALSE	FALSE	FALSE	FALSE	FALSE	FALSE	TRUE	FALSE	FALSE	FALSE	FALSE	5
27	85	White	1	FALSE	22/08/2009	08:56:00	2	25	20	60	4	4	3	FALSE	24/08/2009	25/08/2009	27/08/2009	28/08/2009			6	20	2		1.2		2	3		4	FALSE	5	FALSE	FALSE	FALSE	FALSE	FALSE	FALSE	FALSE	FALSE	FALSE	FALSE	FALSE	TRUE	FALSE	FALSE	FALSE	FALSE	5
27	85	White	1	FALSE	22/08/2009	08:56:00	2	25	20	60	4	4	3	FALSE	24/08/2009	25/08/2009	27/08/2009	28/08/2009			6	20	2		1.2		2	3		4	FALSE	5	FALSE	FALSE	FALSE	FALSE	FALSE	FALSE	FALSE	FALSE	FALSE	FALSE	FALSE	TRUE	FALSE	FALSE	FALSE	FALSE	5
27	85	White	1	FALSE	22/08/2009	08:56:00	2	25	20	60	4	4	3	FALSE	24/08/2009	25/08/2009	27/08/2009	28/08/2009			6	20	2		1.2		2	3		4	FALSE	5	FALSE	FALSE	FALSE	FALSE	FALSE	FALSE	FALSE	FALSE	FALSE	FALSE	FALSE	TRUE	FALSE	FALSE	FALSE	FALSE	5
27	85	White	1	FALSE	22/08/2009	08:56:00	2	25	20	60	4	4	3	FALSE	24/08/2009	25/08/2009	27/08/2009	28/08/2009			6	20	2		1.2		2	3		4	FALSE	5	FALSE	FALSE	FALSE	FALSE	FALSE	FALSE	FALSE	FALSE	FALSE	FALSE	FALSE	TRUE	FALSE	FALSE	FALSE	FALSE	5
27	85	White	1	FALSE	22/08/2009	08:56:00	2	25	20	60	4	4	3	FALSE	24/08/2009	25/08/2009	27/08/2009	28/08/2009			6	20	2		1.2		2	3		4	FALSE	5	FALSE	FALSE	FALSE	FALSE	FALSE	FALSE	FALSE	FALSE	FALSE	FALSE	FALSE	TRUE	FALSE	FALSE	FALSE	FALSE	5
27	85	White	1	FALSE	22/08/2009	08:56:00	2	25	20	60	4	4	3	FALSE	24/08/2009	25/08/2009	27/08/2009	28/08/2009			6	20	2		1.2		2	3		4	FALSE	5	FALSE	FALSE	FALSE	FALSE	FALSE	FALSE	FALSE	FALSE	FALSE	FALSE	FALSE	TRUE	FALSE	FALSE	FALSE	FALSE	5
28	93	White	1	FALSE	26/08/2009	13:06:00	2	20	18	63	0	4	2	FALSE	28/08/2009	30/08/2009	01/09/2009	02/09/2009	09/09/2009		6	43	2	0.8	1.1	0.7			101	3	FALSE	5	FALSE	TRUE	FALSE	FALSE	FALSE	FALSE	FALSE	FALSE	FALSE	FALSE	FALSE	FALSE	FALSE	FALSE	FALSE	FALSE	5
28	93	White	1	FALSE	26/08/2009	13:06:00	2	20	18	63	0	4	2	FALSE	28/08/2009	30/08/2009	01/09/2009	02/09/2009	09/09/2009		6	43	2	0.8	1.1	0.7			101	3	FALSE	5	FALSE	TRUE	FALSE	FALSE	FALSE	FALSE	FALSE	FALSE	FALSE	FALSE	FALSE	FALSE	FALSE	FALSE	FALSE	FALSE	5
28	93	White	1	FALSE	26/08/2009	13:06:00	2	20	18	63	0	4	2	FALSE	28/08/2009	30/08/2009	01/09/2009	02/09/2009	09/09/2009		6	43	2	0.8	1.1	0.7			101	3	FALSE	5	FALSE	TRUE	FALSE	FALSE	FALSE	FALSE	FALSE	FALSE	FALSE	FALSE	FALSE	FALSE	FALSE	FALSE	FALSE	FALSE	5
28	93	White	1	FALSE	26/08/2009	13:06:00	2	20	18	63	0	4	2	FALSE	28/08/2009	30/08/2009	01/09/2009	02/09/2009	09/09/2009		6	43	2	0.8	1.1	0.7			101	3	FALSE	5	FALSE	TRUE	FALSE	FALSE	FALSE	FALSE	FALSE	FALSE	FALSE	FALSE	FALSE	FALSE	FALSE	FALSE	FALSE	FALSE	5
28	93	White	1	FALSE	26/08/2009	13:06:00	2	20	18	63	0	4	2	FALSE	28/08/2009	30/08/2009	01/09/2009	02/09/2009	09/09/2009		6	43	2	0.8	1.1	0.7			101	3	FALSE	5	FALSE	TRUE	FALSE	FALSE	FALSE	FALSE	FALSE	FALSE	FALSE	FALSE	FALSE	FALSE	FALSE	FALSE	FALSE	FALSE	5
28	93	White	1	FALSE	26/08/2009	13:06:00	2	20	18	63	0	4	2	FALSE	28/08/2009	30/08/2009	01/09/2009	02/09/2009	09/09/2009		6	43	2	0.8	1.1	0.7			101	3	FALSE	5	FALSE	TRUE	FALSE	FALSE	FALSE	FALSE	FALSE	FALSE	FALSE	FALSE	FALSE	FALSE	FALSE	FALSE	FALSE	FALSE	5
28	93	White	1	FALSE	26/08/2009	13:06:00	2	20	18	63	0	4	2	FALSE	28/08/2009	30/08/2009	01/09/2009	02/09/2009	09/09/2009		6	43	2	0.8	1.1	0.7			101	3	FALSE	5	FALSE	TRUE	FALSE	FALSE	FALSE	FALSE	FALSE	FALSE	FALSE	FALSE	FALSE	FALSE	FALSE	FALSE	FALSE	FALSE	5
28	93	White	1	FALSE	26/08/2009	13:06:00	2	20	18	63	0	4	2	FALSE	28/08/2009	30/08/2009	01/09/2009	02/09/2009	09/09/2009		6	43	2	0.8	1.1	0.7			101	3	FALSE	5	FALSE	TRUE	FALSE	FALSE	FALSE	FALSE	FALSE	FALSE	FALSE	FALSE	FALSE	FALSE	FALSE	FALSE	FALSE	FALSE	5
28	93	White	1	FALSE	26/08/2009	13:06:00	2	20	18	63	0	4	2	FALSE	28/08/2009	30/08/2009	01/09/2009	02/09/2009	09/09/2009		6	43	2	0.8	1.1	0.7			101	3	FALSE	5	FALSE	TRUE	FALSE	FALSE	FALSE	FALSE	FALSE	FALSE	FALSE	FALSE	FALSE	FALSE	FALSE	FALSE	FALSE	FALSE	5
28	93	White	1	FALSE	26/08/2009	13:06:00	2	20	18	63	0	4	2	FALSE	28/08/2009	30/08/2009	01/09/2009	02/09/2009	09/09/2009		6	43	2	0.8	1.1	0.7			101	3	FALSE	5	FALSE	TRUE	FALSE	FALSE	FALSE	FALSE	FALSE	FALSE	FALSE	FALSE	FALSE	FALSE	FALSE	FALSE	FALSE	FALSE	5
29	84	White	1	TRUE	30/08/2009	10:03:00	1	51	20	36	0	2	2	TRUE	01/09/2009	03/09/2009	04/09/2009	07/09/2009	14/09/2009	13	3	60	3	1.3	0.8	1.2			101	7	FALSE	4	FALSE	FALSE	FALSE	FALSE	FALSE	FALSE	FALSE	FALSE	FALSE	FALSE	FALSE	FALSE	FALSE	FALSE	FALSE	FALSE	5
29	84	White	1	TRUE	30/08/2009	10:03:00	1	51	20	36	0	2	2	TRUE	01/09/2009	03/09/2009	04/09/2009	07/09/2009	14/09/2009	13	3	60	3	1.3	0.8	1.2			101	7	FALSE	4	FALSE	FALSE	FALSE	FALSE	FALSE	FALSE	FALSE	FALSE	FALSE	FALSE	FALSE	FALSE	FALSE	FALSE	FALSE	FALSE	5
29	84	White	1	TRUE	30/08/2009	10:03:00	1	51	20	36	0	2	2	TRUE	01/09/2009	03/09/2009	04/09/2009	07/09/2009	14/09/2009	13	3	60	3	1.3	0.8	1.2			101	7	FALSE	4	FALSE	FALSE	FALSE	FALSE	FALSE	FALSE	FALSE	FALSE	FALSE	FALSE	FALSE	FALSE	FALSE	FALSE	FALSE	FALSE	5
29	84	White	1	TRUE	30/08/2009	10:03:00	1	51	20	36	0	2	2	TRUE	01/09/2009	03/09/2009	04/09/2009	07/09/2009	14/09/2009	13	3	60	3	1.3	0.8	1.2			101	7	FALSE	4	FALSE	FALSE	FALSE	FALSE	FALSE	FALSE	FALSE	FALSE	FALSE	FALSE	FALSE	FALSE	FALSE	FALSE	FALSE	FALSE	5
29	84	White	1	TRUE	30/08/2009	10:03:00	1	51	20	36	0	2	2	TRUE	01/09/2009	03/09/2009	04/09/2009	07/09/2009	14/09/2009	13	3	60	3	1.3	0.8	1.2			101	7	FALSE	4	FALSE	FALSE	FALSE	FALSE	FALSE	FALSE	FALSE	FALSE	FALSE	FALSE	FALSE	FALSE	FALSE	FALSE	FALSE	FALSE	5
29	84	White	1	TRUE	30/08/2009	10:03:00	1	51	20	36	0	2	2	TRUE	01/09/2009	03/09/2009	04/09/2009	07/09/2009	14/09/2009	13	3	60	3	1.3	0.8	1.2			101	7	FALSE	4	FALSE	FALSE	FALSE	FALSE	FALSE	FALSE	FALSE	FALSE	FALSE	FALSE	FALSE	FALSE	FALSE	FALSE	FALSE	FALSE	5
29	84	White	1	TRUE	30/08/2009	10:03:00	1	51	20	36	0	2	2	TRUE	01/09/2009	03/09/2009	04/09/2009	07/09/2009	14/09/2009	13	3	60	3	1.3	0.8	1.2			101	7	FALSE	4	FALSE	FALSE	FALSE	FALSE	FALSE	FALSE	FALSE	FALSE	FALSE	FALSE	FALSE	FALSE	FALSE	FALSE	FALSE	FALSE	5
29	84	White	1	TRUE	30/08/2009	10:03:00	1	51	20	36	0	2	2	TRUE	01/09/2009	03/09/2009	04/09/2009	07/09/2009	14/09/2009	13	3	60	3	1.3	0.8	1.2			101	7	FALSE	4	FALSE	FALSE	FALSE	FALSE	FALSE	FALSE	FALSE	FALSE	FALSE	FALSE	FALSE	FALSE	FALSE	FALSE	FALSE	FALSE	5
29	84	White	1	TRUE	30/08/2009	10:03:00	1	51	20	36	0	2	2	TRUE	01/09/2009	03/09/2009	04/09/2009	07/09/2009	14/09/2009	13	3	60	3	1.3	0.8	1.2			101	7	FALSE	4	FALSE	FALSE	FALSE	FALSE	FALSE	FALSE	FALSE	FALSE	FALSE	FALSE	FALSE	FALSE	FALSE	FALSE	FALSE	FALSE	5
29	84	White	1	TRUE	30/08/2009	10:03:00	1	51	20	36	0	2	2	TRUE	01/09/2009	03/09/2009	04/09/2009	07/09/2009	14/09/2009	13	3	60	3	1.3	0.8	1.2			101	7	FALSE	4	FALSE	FALSE	FALSE	FALSE	FALSE	FALSE	FALSE	FALSE	FALSE	FALSE	FALSE	FALSE	FALSE	FALSE	FALSE	FALSE	5
30	69	White	1	TRUE	29/08/2009	16:56:00	2	18	15	61	0	4	2	FALSE	02/09/2009	04/09/2009	07/09/2009	08/09/2009	15/09/2009	35	5	36	2	1.1	0.5	0.4			101	7	TRUE	4	FALSE	TRUE	FALSE	FALSE	TRUE	FALSE	FALSE	FALSE	FALSE	FALSE	FALSE	TRUE	FALSE	FALSE	FALSE	TRUE	7
30	69	White	1	TRUE	29/08/2009	16:56:00	2	18	15	61	0	4	2	FALSE	02/09/2009	04/09/2009	07/09/2009	08/09/2009	15/09/2009	35	5	36	2	1.1	0.5	0.4			101	7	TRUE	4	FALSE	TRUE	FALSE	FALSE	TRUE	FALSE	FALSE	FALSE	FALSE	FALSE	FALSE	TRUE	FALSE	FALSE	FALSE	TRUE	7
30	69	White	1	TRUE	29/08/2009	16:56:00	2	18	15	61	0	4	2	FALSE	02/09/2009	04/09/2009	07/09/2009	08/09/2009	15/09/2009	35	5	36	2	1.1	0.5	0.4			101	7	TRUE	4	FALSE	TRUE	FALSE	FALSE	TRUE	FALSE	FALSE	FALSE	FALSE	FALSE	FALSE	TRUE	FALSE	FALSE	FALSE	TRUE	7
30	69	White	1	TRUE	29/08/2009	16:56:00	2	18	15	61	0	4	2	FALSE	02/09/2009	04/09/2009	07/09/2009	08/09/2009	15/09/2009	35	5	36	2	1.1	0.5	0.4			101	7	TRUE	4	FALSE	TRUE	FALSE	FALSE	TRUE	FALSE	FALSE	FALSE	FALSE	FALSE	FALSE	TRUE	FALSE	FALSE	FALSE	TRUE	7
30	69	White	1	TRUE	29/08/2009	16:56:00	2	18	15	61	0	4	2	FALSE	02/09/2009	04/09/2009	07/09/2009	08/09/2009	15/09/2009	35	5	36	2	1.1	0.5	0.4			101	7	TRUE	4	FALSE	TRUE	FALSE	FALSE	TRUE	FALSE	FALSE	FALSE	FALSE	FALSE	FALSE	TRUE	FALSE	FALSE	FALSE	TRUE	7
30	69	White	1	TRUE	29/08/2009	16:56:00	2	18	15	61	0	4	2	FALSE	02/09/2009	04/09/2009	07/09/2009	08/09/2009	15/09/2009	35	5	36	2	1.1	0.5	0.4			101	7	TRUE	4	FALSE	TRUE	FALSE	FALSE	TRUE	FALSE	FALSE	FALSE	FALSE	FALSE	FALSE	TRUE	FALSE	FALSE	FALSE	TRUE	7
30	69	White	1	TRUE	29/08/2009	16:56:00	2	18	15	61	0	4	2	FALSE	02/09/2009	04/09/2009	07/09/2009	08/09/2009	15/09/2009	35	5	36	2	1.1	0.5	0.4			101	7	TRUE	4	FALSE	TRUE	FALSE	FALSE	TRUE	FALSE	FALSE	FALSE	FALSE	FALSE	FALSE	TRUE	FALSE	FALSE	FALSE	TRUE	7
30	69	White	1	TRUE	29/08/2009	16:56:00	2	18	15	61	0	4	2	FALSE	02/09/2009	04/09/2009	07/09/2009	08/09/2009	15/09/2009	35	5	36	2	1.1	0.5	0.4			101	7	TRUE	4	FALSE	TRUE	FALSE	FALSE	TRUE	FALSE	FALSE	FALSE	FALSE	FALSE	FALSE	TRUE	FALSE	FALSE	FALSE	TRUE	7
30	69	White	1	TRUE	29/08/2009	16:56:00	2	18	15	61	0	4	2	FALSE	02/09/2009	04/09/2009	07/09/2009	08/09/2009	15/09/2009	35	5	36	2	1.1	0.5	0.4			101	7	TRUE	4	FALSE	TRUE	FALSE	FALSE	TRUE	FALSE	FALSE	FALSE	FALSE	FALSE	FALSE	TRUE	FALSE	FALSE	FALSE	TRUE	7
30	69	White	1	TRUE	29/08/2009	16:56:00	2	18	15	61	0	4	2	FALSE	02/09/2009	04/09/2009	07/09/2009	08/09/2009	15/09/2009	35	5	36	2	1.1	0.5	0.4			101	7	TRUE	4	FALSE	TRUE	FALSE	FALSE	TRUE	FALSE	FALSE	FALSE	FALSE	FALSE	FALSE	TRUE	FALSE	FALSE	FALSE	TRUE	7
31	78	White	1	TRUE	05/09/2009	10:00:00	1	28	20	72	0	4	2	FALSE	07/09/2009	08/09/2009	10/09/2009	11/09/2009	18/09/2009	10	3	61	3	1.5	1.2	0.7			101	6	FALSE	7	FALSE	FALSE	FALSE	FALSE	TRUE	FALSE	FALSE	FALSE	FALSE	FALSE	FALSE	FALSE	FALSE	FALSE	FALSE	FALSE	4
31	78	White	1	TRUE	05/09/2009	10:00:00	1	28	20	72	0	4	2	FALSE	07/09/2009	08/09/2009	10/09/2009	11/09/2009	18/09/2009	10	3	61	3	1.5	1.2	0.7			101	6	FALSE	7	FALSE	FALSE	FALSE	FALSE	TRUE	FALSE	FALSE	FALSE	FALSE	FALSE	FALSE	FALSE	FALSE	FALSE	FALSE	FALSE	4
31	78	White	1	TRUE	05/09/2009	10:00:00	1	28	20	72	0	4	2	FALSE	07/09/2009	08/09/2009	10/09/2009	11/09/2009	18/09/2009	10	3	61	3	1.5	1.2	0.7			101	6	FALSE	7	FALSE	FALSE	FALSE	FALSE	TRUE	FALSE	FALSE	FALSE	FALSE	FALSE	FALSE	FALSE	FALSE	FALSE	FALSE	FALSE	4
31	78	White	1	TRUE	05/09/2009	10:00:00	1	28	20	72	0	4	2	FALSE	07/09/2009	08/09/2009	10/09/2009	11/09/2009	18/09/2009	10	3	61	3	1.5	1.2	0.7			101	6	FALSE	7	FALSE	FALSE	FALSE	FALSE	TRUE	FALSE	FALSE	FALSE	FALSE	FALSE	FALSE	FALSE	FALSE	FALSE	FALSE	FALSE	4
31	78	White	1	TRUE	05/09/2009	10:00:00	1	28	20	72	0	4	2	FALSE	07/09/2009	08/09/2009	10/09/2009	11/09/2009	18/09/2009	10	3	61	3	1.5	1.2	0.7			101	6	FALSE	7	FALSE	FALSE	FALSE	FALSE	TRUE	FALSE	FALSE	FALSE	FALSE	FALSE	FALSE	FALSE	FALSE	FALSE	FALSE	FALSE	4
31	78	White	1	TRUE	05/09/2009	10:00:00	1	28	20	72	0	4	2	FALSE	07/09/2009	08/09/2009	10/09/2009	11/09/2009	18/09/2009	10	3	61	3	1.5	1.2	0.7			101	6	FALSE	7	FALSE	FALSE	FALSE	FALSE	TRUE	FALSE	FALSE	FALSE	FALSE	FALSE	FALSE	FALSE	FALSE	FALSE	FALSE	FALSE	4
31	78	White	1	TRUE	05/09/2009	10:00:00	1	28	20	72	0	4	2	FALSE	07/09/2009	08/09/2009	10/09/2009	11/09/2009	18/09/2009	10	3	61	3	1.5	1.2	0.7			101	6	FALSE	7	FALSE	FALSE	FALSE	FALSE	TRUE	FALSE	FALSE	FALSE	FALSE	FALSE	FALSE	FALSE	FALSE	FALSE	FALSE	FALSE	4
31	78	White	1	TRUE	05/09/2009	10:00:00	1	28	20	72	0	4	2	FALSE	07/09/2009	08/09/2009	10/09/2009	11/09/2009	18/09/2009	10	3	61	3	1.5	1.2	0.7			101	6	FALSE	7	FALSE	FALSE	FALSE	FALSE	TRUE	FALSE	FALSE	FALSE	FALSE	FALSE	FALSE	FALSE	FALSE	FALSE	FALSE	FALSE	4
31	78	White	1	TRUE	05/09/2009	10:00:00	1	28	20	72	0	4	2	FALSE	07/09/2009	08/09/2009	10/09/2009	11/09/2009	18/09/2009	10	3	61	3	1.5	1.2	0.7			101	6	FALSE	7	FALSE	FALSE	FALSE	FALSE	TRUE	FALSE	FALSE	FALSE	FALSE	FALSE	FALSE	FALSE	FALSE	FALSE	FALSE	FALSE	4
31	78	White	1	TRUE	05/09/2009	10:00:00	1	28	20	72	0	4	2	FALSE	07/09/2009	08/09/2009	10/09/2009	11/09/2009	18/09/2009	10	3	61	3	1.5	1.2	0.7			101	6	FALSE	7	FALSE	FALSE	FALSE	FALSE	TRUE	FALSE	FALSE	FALSE	FALSE	FALSE	FALSE	FALSE	FALSE	FALSE	FALSE	FALSE	4
32	101	White	2	TRUE	07/09/2009	07:16:00	3	7	8	50	0	4	2	FALSE	08/09/2009	10/09/2009	11/09/2009	14/09/2009	21/09/2009		7	26	2						101	9	FALSE	11	FALSE	TRUE	FALSE	FALSE	FALSE	FALSE	FALSE	FALSE	FALSE	TRUE	FALSE	FALSE	FALSE	FALSE	FALSE	FALSE	9
32	101	White	2	TRUE	07/09/2009	07:16:00	3	7	8	50	0	4	2	FALSE	08/09/2009	10/09/2009	11/09/2009	14/09/2009	21/09/2009		7	26	2						101	9	FALSE	11	FALSE	TRUE	FALSE	FALSE	FALSE	FALSE	FALSE	FALSE	FALSE	TRUE	FALSE	FALSE	FALSE	FALSE	FALSE	FALSE	9
32	101	White	2	TRUE	07/09/2009	07:16:00	3	7	8	50	0	4	2	FALSE	08/09/2009	10/09/2009	11/09/2009	14/09/2009	21/09/2009		7	26	2						101	9	FALSE	11	FALSE	TRUE	FALSE	FALSE	FALSE	FALSE	FALSE	FALSE	FALSE	TRUE	FALSE	FALSE	FALSE	FALSE	FALSE	FALSE	9
32	101	White	2	TRUE	07/09/2009	07:16:00	3	7	8	50	0	4	2	FALSE	08/09/2009	10/09/2009	11/09/2009	14/09/2009	21/09/2009		7	26	2						101	9	FALSE	11	FALSE	TRUE	FALSE	FALSE	FALSE	FALSE	FALSE	FALSE	FALSE	TRUE	FALSE	FALSE	FALSE	FALSE	FALSE	FALSE	9
32	101	White	2	TRUE	07/09/2009	07:16:00	3	7	8	50	0	4	2	FALSE	08/09/2009	10/09/2009	11/09/2009	14/09/2009	21/09/2009		7	26	2						101	9	FALSE	11	FALSE	TRUE	FALSE	FALSE	FALSE	FALSE	FALSE	FALSE	FALSE	TRUE	FALSE	FALSE	FALSE	FALSE	FALSE	FALSE	9
32	101	White	2	TRUE	07/09/2009	07:16:00	3	7	8	50	0	4	2	FALSE	08/09/2009	10/09/2009	11/09/2009	14/09/2009	21/09/2009		7	26	2						101	9	FALSE	11	FALSE	TRUE	FALSE	FALSE	FALSE	FALSE	FALSE	FALSE	FALSE	TRUE	FALSE	FALSE	FALSE	FALSE	FALSE	FALSE	9
32	101	White	2	TRUE	07/09/2009	07:16:00	3	7	8	50	0	4	2	FALSE	08/09/2009	10/09/2009	11/09/2009	14/09/2009	21/09/2009		7	26	2						101	9	FALSE	11	FALSE	TRUE	FALSE	FALSE	FALSE	FALSE	FALSE	FALSE	FALSE	TRUE	FALSE	FALSE	FALSE	FALSE	FALSE	FALSE	9
32	101	White	2	TRUE	07/09/2009	07:16:00	3	7	8	50	0	4	2	FALSE	08/09/2009	10/09/2009	11/09/2009	14/09/2009	21/09/2009		7	26	2						101	9	FALSE	11	FALSE	TRUE	FALSE	FALSE	FALSE	FALSE	FALSE	FALSE	FALSE	TRUE	FALSE	FALSE	FALSE	FALSE	FALSE	FALSE	9
32	101	White	2	TRUE	07/09/2009	07:16:00	3	7	8	50	0	4	2	FALSE	08/09/2009	10/09/2009	11/09/2009	14/09/2009	21/09/2009		7	26	2						101	9	FALSE	11	FALSE	TRUE	FALSE	FALSE	FALSE	FALSE	FALSE	FALSE	FALSE	TRUE	FALSE	FALSE	FALSE	FALSE	FALSE	FALSE	9
32	101	White	2	TRUE	07/09/2009	07:16:00	3	7	8	50	0	4	2	FALSE	08/09/2009	10/09/2009	11/09/2009	14/09/2009	21/09/2009		7	26	2						101	9	FALSE	11	FALSE	TRUE	FALSE	FALSE	FALSE	FALSE	FALSE	FALSE	FALSE	TRUE	FALSE	FALSE	FALSE	FALSE	FALSE	FALSE	9
34	87	White	2	FALSE	22/09/2009	11:25:00	2	48	7	63	20	1	1	FALSE	24/09/2009	25/09/2009	28/09/2009	30/09/2009	07/10/2009	100	6	53	2				3.3	3	2.6	12	FALSE	11	FALSE	FALSE	TRUE	FALSE	TRUE	FALSE	FALSE	FALSE	FALSE	FALSE	FALSE	FALSE	FALSE	TRUE	TRUE	FALSE	10
34	87	White	2	FALSE	22/09/2009	11:25:00	2	48	7	63	20	1	1	FALSE	24/09/2009	25/09/2009	28/09/2009	30/09/2009	07/10/2009	100	6	53	2				3.3	3	2.6	12	FALSE	11	FALSE	FALSE	TRUE	FALSE	TRUE	FALSE	FALSE	FALSE	FALSE	FALSE	FALSE	FALSE	FALSE	TRUE	TRUE	FALSE	10
34	87	White	2	FALSE	22/09/2009	11:25:00	2	48	7	63	20	1	1	FALSE	24/09/2009	25/09/2009	28/09/2009	30/09/2009	07/10/2009	100	6	53	2				3.3	3	2.6	12	FALSE	11	FALSE	FALSE	TRUE	FALSE	TRUE	FALSE	FALSE	FALSE	FALSE	FALSE	FALSE	FALSE	FALSE	TRUE	TRUE	FALSE	10
34	87	White	2	FALSE	22/09/2009	11:25:00	2	48	7	63	20	1	1	FALSE	24/09/2009	25/09/2009	28/09/2009	30/09/2009	07/10/2009	100	6	53	2				3.3	3	2.6	12	FALSE	11	FALSE	FALSE	TRUE	FALSE	TRUE	FALSE	FALSE	FALSE	FALSE	FALSE	FALSE	FALSE	FALSE	TRUE	TRUE	FALSE	10
34	87	White	2	FALSE	22/09/2009	11:25:00	2	48	7	63	20	1	1	FALSE	24/09/2009	25/09/2009	28/09/2009	30/09/2009	07/10/2009	100	6	53	2				3.3	3	2.6	12	FALSE	11	FALSE	FALSE	TRUE	FALSE	TRUE	FALSE	FALSE	FALSE	FALSE	FALSE	FALSE	FALSE	FALSE	TRUE	TRUE	FALSE	10
34	87	White	2	FALSE	22/09/2009	11:25:00	2	48	7	63	20	1	1	FALSE	24/09/2009	25/09/2009	28/09/2009	30/09/2009	07/10/2009	100	6	53	2				3.3	3	2.6	12	FALSE	11	FALSE	FALSE	TRUE	FALSE	TRUE	FALSE	FALSE	FALSE	FALSE	FALSE	FALSE	FALSE	FALSE	TRUE	TRUE	FALSE	10
34	87	White	2	FALSE	22/09/2009	11:25:00	2	48	7	63	20	1	1	FALSE	24/09/2009	25/09/2009	28/09/2009	30/09/2009	07/10/2009	100	6	53	2				3.3	3	2.6	12	FALSE	11	FALSE	FALSE	TRUE	FALSE	TRUE	FALSE	FALSE	FALSE	FALSE	FALSE	FALSE	FALSE	FALSE	TRUE	TRUE	FALSE	10
34	87	White	2	FALSE	22/09/2009	11:25:00	2	48	7	63	20	1	1	FALSE	24/09/2009	25/09/2009	28/09/2009	30/09/2009	07/10/2009	100	6	53	2				3.3	3	2.6	12	FALSE	11	FALSE	FALSE	TRUE	FALSE	TRUE	FALSE	FALSE	FALSE	FALSE	FALSE	FALSE	FALSE	FALSE	TRUE	TRUE	FALSE	10
35	79	White	1	TRUE	24/09/2009	12:54:00	1	24	19	67	0	4	2	FALSE	26/09/2009	28/09/2009	29/09/2009	02/10/2009	07/10/2009	20	5	53	1	0.7	0.6	0.6			101	15	TRUE	5	FALSE	TRUE	FALSE	TRUE	TRUE	FALSE	FALSE	FALSE	FALSE	FALSE	TRUE	FALSE	FALSE	FALSE	FALSE	TRUE	11
35	79	White	1	TRUE	24/09/2009	12:54:00	1	24	19	67	0	4	2	FALSE	26/09/2009	28/09/2009	29/09/2009	02/10/2009	07/10/2009	20	5	53	1	0.7	0.6	0.6			101	15	TRUE	5	FALSE	TRUE	FALSE	TRUE	TRUE	FALSE	FALSE	FALSE	FALSE	FALSE	TRUE	FALSE	FALSE	FALSE	FALSE	TRUE	11
35	79	White	1	TRUE	24/09/2009	12:54:00	1	24	19	67	0	4	2	FALSE	26/09/2009	28/09/2009	29/09/2009	02/10/2009	07/10/2009	20	5	53	1	0.7	0.6	0.6			101	15	TRUE	5	FALSE	TRUE	FALSE	TRUE	TRUE	FALSE	FALSE	FALSE	FALSE	FALSE	TRUE	FALSE	FALSE	FALSE	FALSE	TRUE	11
35	79	White	1	TRUE	24/09/2009	12:54:00	1	24	19	67	0	4	2	FALSE	26/09/2009	28/09/2009	29/09/2009	02/10/2009	07/10/2009	20	5	53	1	0.7	0.6	0.6			101	15	TRUE	5	FALSE	TRUE	FALSE	TRUE	TRUE	FALSE	FALSE	FALSE	FALSE	FALSE	TRUE	FALSE	FALSE	FALSE	FALSE	TRUE	11
35	79	White	1	TRUE	24/09/2009	12:54:00	1	24	19	67	0	4	2	FALSE	26/09/2009	28/09/2009	29/09/2009	02/10/2009	07/10/2009	20	5	53	1	0.7	0.6	0.6			101	15	TRUE	5	FALSE	TRUE	FALSE	TRUE	TRUE	FALSE	FALSE	FALSE	FALSE	FALSE	TRUE	FALSE	FALSE	FALSE	FALSE	TRUE	11
35	79	White	1	TRUE	24/09/2009	12:54:00	1	24	19	67	0	4	2	FALSE	26/09/2009	28/09/2009	29/09/2009	02/10/2009	07/10/2009	20	5	53	1	0.7	0.6	0.6			101	15	TRUE	5	FALSE	TRUE	FALSE	TRUE	TRUE	FALSE	FALSE	FALSE	FALSE	FALSE	TRUE	FALSE	FALSE	FALSE	FALSE	TRUE	11
35	79	White	1	TRUE	24/09/2009	12:54:00	1	24	19	67	0	4	2	FALSE	26/09/2009	28/09/2009	29/09/2009	02/10/2009	07/10/2009	20	5	53	1	0.7	0.6	0.6			101	15	TRUE	5	FALSE	TRUE	FALSE	TRUE	TRUE	FALSE	FALSE	FALSE	FALSE	FALSE	TRUE	FALSE	FALSE	FALSE	FALSE	TRUE	11
35	79	White	1	TRUE	24/09/2009	12:54:00	1	24	19	67	0	4	2	FALSE	26/09/2009	28/09/2009	29/09/2009	02/10/2009	07/10/2009	20	5	53	1	0.7	0.6	0.6			101	15	TRUE	5	FALSE	TRUE	FALSE	TRUE	TRUE	FALSE	FALSE	FALSE	FALSE	FALSE	TRUE	FALSE	FALSE	FALSE	FALSE	TRUE	11
35	79	White	1	TRUE	24/09/2009	12:54:00	1	24	19	67	0	4	2	FALSE	26/09/2009	28/09/2009	29/09/2009	02/10/2009	07/10/2009	20	5	53	1	0.7	0.6	0.6			101	15	TRUE	5	FALSE	TRUE	FALSE	TRUE	TRUE	FALSE	FALSE	FALSE	FALSE	FALSE	TRUE	FALSE	FALSE	FALSE	FALSE	TRUE	11
35	79	White	1	TRUE	24/09/2009	12:54:00	1	24	19	67	0	4	2	FALSE	26/09/2009	28/09/2009	29/09/2009	02/10/2009	07/10/2009	20	5	53	1	0.7	0.6	0.6			101	15	TRUE	5	FALSE	TRUE	FALSE	TRUE	TRUE	FALSE	FALSE	FALSE	FALSE	FALSE	TRUE	FALSE	FALSE	FALSE	FALSE	TRUE	11
37	83	White	1	FALSE	27/09/2009	23:56:00	1	14	20	49	0	4	2	TRUE	28/09/2009	30/09/2009	02/10/2009	05/10/2009	12/10/2009	9	6	53	1	0.6	1	0.9			101	8	FALSE	5	FALSE	TRUE	FALSE	FALSE	TRUE	FALSE	FALSE	FALSE	FALSE	FALSE	TRUE	FALSE	FALSE	FALSE	FALSE	TRUE	5
37	83	White	1	FALSE	27/09/2009	23:56:00	1	14	20	49	0	4	2	TRUE	28/09/2009	30/09/2009	02/10/2009	05/10/2009	12/10/2009	9	6	53	1	0.6	1	0.9			101	8	FALSE	5	FALSE	TRUE	FALSE	FALSE	TRUE	FALSE	FALSE	FALSE	FALSE	FALSE	TRUE	FALSE	FALSE	FALSE	FALSE	TRUE	5
37	83	White	1	FALSE	27/09/2009	23:56:00	1	14	20	49	0	4	2	TRUE	28/09/2009	30/09/2009	02/10/2009	05/10/2009	12/10/2009	9	6	53	1	0.6	1	0.9			101	8	FALSE	5	FALSE	TRUE	FALSE	FALSE	TRUE	FALSE	FALSE	FALSE	FALSE	FALSE	TRUE	FALSE	FALSE	FALSE	FALSE	TRUE	5
37	83	White	1	FALSE	27/09/2009	23:56:00	1	14	20	49	0	4	2	TRUE	28/09/2009	30/09/2009	02/10/2009	05/10/2009	12/10/2009	9	6	53	1	0.6	1	0.9			101	8	FALSE	5	FALSE	TRUE	FALSE	FALSE	TRUE	FALSE	FALSE	FALSE	FALSE	FALSE	TRUE	FALSE	FALSE	FALSE	FALSE	TRUE	5
37	83	White	1	FALSE	27/09/2009	23:56:00	1	14	20	49	0	4	2	TRUE	28/09/2009	30/09/2009	02/10/2009	05/10/2009	12/10/2009	9	6	53	1	0.6	1	0.9			101	8	FALSE	5	FALSE	TRUE	FALSE	FALSE	TRUE	FALSE	FALSE	FALSE	FALSE	FALSE	TRUE	FALSE	FALSE	FALSE	FALSE	TRUE	5
37	83	White	1	FALSE	27/09/2009	23:56:00	1	14	20	49	0	4	2	TRUE	28/09/2009	30/09/2009	02/10/2009	05/10/2009	12/10/2009	9	6	53	1	0.6	1	0.9			101	8	FALSE	5	FALSE	TRUE	FALSE	FALSE	TRUE	FALSE	FALSE	FALSE	FALSE	FALSE	TRUE	FALSE	FALSE	FALSE	FALSE	TRUE	5
37	83	White	1	FALSE	27/09/2009	23:56:00	1	14	20	49	0	4	2	TRUE	28/09/2009	30/09/2009	02/10/2009	05/10/2009	12/10/2009	9	6	53	1	0.6	1	0.9			101	8	FALSE	5	FALSE	TRUE	FALSE	FALSE	TRUE	FALSE	FALSE	FALSE	FALSE	FALSE	TRUE	FALSE	FALSE	FALSE	FALSE	TRUE	5
37	83	White	1	FALSE	27/09/2009	23:56:00	1	14	20	49	0	4	2	TRUE	28/09/2009	30/09/2009	02/10/2009	05/10/2009	12/10/2009	9	6	53	1	0.6	1	0.9			101	8	FALSE	5	FALSE	TRUE	FALSE	FALSE	TRUE	FALSE	FALSE	FALSE	FALSE	FALSE	TRUE	FALSE	FALSE	FALSE	FALSE	TRUE	5
37	83	White	1	FALSE	27/09/2009	23:56:00	1	14	20	49	0	4	2	TRUE	28/09/2009	30/09/2009	02/10/2009	05/10/2009	12/10/2009	9	6	53	1	0.6	1	0.9			101	8	FALSE	5	FALSE	TRUE	FALSE	FALSE	TRUE	FALSE	FALSE	FALSE	FALSE	FALSE	TRUE	FALSE	FALSE	FALSE	FALSE	TRUE	5
37	83	White	1	FALSE	27/09/2009	23:56:00	1	14	20	49	0	4	2	TRUE	28/09/2009	30/09/2009	02/10/2009	05/10/2009	12/10/2009	9	6	53	1	0.6	1	0.9			101	8	FALSE	5	FALSE	TRUE	FALSE	FALSE	TRUE	FALSE	FALSE	FALSE	FALSE	FALSE	TRUE	FALSE	FALSE	FALSE	FALSE	TRUE	5
38	78	White	1	FALSE	27/09/2009	08:47:00	1	25	17	63	21	2	3	FALSE	29/09/2009	30/09/2009	02/10/2009	05/10/2009	12/10/2009	42	9	49	2	0.3	0.8	1.2	2.5	2.6	2.4	3	FALSE	6	FALSE	FALSE	FALSE	FALSE	FALSE	FALSE	FALSE	FALSE	FALSE	FALSE	FALSE	FALSE	TRUE	FALSE	FALSE	FALSE	11
38	78	White	1	FALSE	27/09/2009	08:47:00	1	25	17	63	21	2	3	FALSE	29/09/2009	30/09/2009	02/10/2009	05/10/2009	12/10/2009	42	9	49	2	0.3	0.8	1.2	2.5	2.6	2.4	3	FALSE	6	FALSE	FALSE	FALSE	FALSE	FALSE	FALSE	FALSE	FALSE	FALSE	FALSE	FALSE	FALSE	TRUE	FALSE	FALSE	FALSE	11
38	78	White	1	FALSE	27/09/2009	08:47:00	1	25	17	63	21	2	3	FALSE	29/09/2009	30/09/2009	02/10/2009	05/10/2009	12/10/2009	42	9	49	2	0.3	0.8	1.2	2.5	2.6	2.4	3	FALSE	6	FALSE	FALSE	FALSE	FALSE	FALSE	FALSE	FALSE	FALSE	FALSE	FALSE	FALSE	FALSE	TRUE	FALSE	FALSE	FALSE	11
38	78	White	1	FALSE	27/09/2009	08:47:00	1	25	17	63	21	2	3	FALSE	29/09/2009	30/09/2009	02/10/2009	05/10/2009	12/10/2009	42	9	49	2	0.3	0.8	1.2	2.5	2.6	2.4	3	FALSE	6	FALSE	FALSE	FALSE	FALSE	FALSE	FALSE	FALSE	FALSE	FALSE	FALSE	FALSE	FALSE	TRUE	FALSE	FALSE	FALSE	11
38	78	White	1	FALSE	27/09/2009	08:47:00	1	25	17	63	21	2	3	FALSE	29/09/2009	30/09/2009	02/10/2009	05/10/2009	12/10/2009	42	9	49	2	0.3	0.8	1.2	2.5	2.6	2.4	3	FALSE	6	FALSE	FALSE	FALSE	FALSE	FALSE	FALSE	FALSE	FALSE	FALSE	FALSE	FALSE	FALSE	TRUE	FALSE	FALSE	FALSE	11
38	78	White	1	FALSE	27/09/2009	08:47:00	1	25	17	63	21	2	3	FALSE	29/09/2009	30/09/2009	02/10/2009	05/10/2009	12/10/2009	42	9	49	2	0.3	0.8	1.2	2.5	2.6	2.4	3	FALSE	6	FALSE	FALSE	FALSE	FALSE	FALSE	FALSE	FALSE	FALSE	FALSE	FALSE	FALSE	FALSE	TRUE	FALSE	FALSE	FALSE	11
38	78	White	1	FALSE	27/09/2009	08:47:00	1	25	17	63	21	2	3	FALSE	29/09/2009	30/09/2009	02/10/2009	05/10/2009	12/10/2009	42	9	49	2	0.3	0.8	1.2	2.5	2.6	2.4	3	FALSE	6	FALSE	FALSE	FALSE	FALSE	FALSE	FALSE	FALSE	FALSE	FALSE	FALSE	FALSE	FALSE	TRUE	FALSE	FALSE	FALSE	11
38	78	White	1	FALSE	27/09/2009	08:47:00	1	25	17	63	21	2	3	FALSE	29/09/2009	30/09/2009	02/10/2009	05/10/2009	12/10/2009	42	9	49	2	0.3	0.8	1.2	2.5	2.6	2.4	3	FALSE	6	FALSE	FALSE	FALSE	FALSE	FALSE	FALSE	FALSE	FALSE	FALSE	FALSE	FALSE	FALSE	TRUE	FALSE	FALSE	FALSE	11
38	78	White	1	FALSE	27/09/2009	08:47:00	1	25	17	63	21	2	3	FALSE	29/09/2009	30/09/2009	02/10/2009	05/10/2009	12/10/2009	42	9	49	2	0.3	0.8	1.2	2.5	2.6	2.4	3	FALSE	6	FALSE	FALSE	FALSE	FALSE	FALSE	FALSE	FALSE	FALSE	FALSE	FALSE	FALSE	FALSE	TRUE	FALSE	FALSE	FALSE	11
38	78	White	1	FALSE	27/09/2009	08:47:00	1	25	17	63	21	2	3	FALSE	29/09/2009	30/09/2009	02/10/2009	05/10/2009	12/10/2009	42	9	49	2	0.3	0.8	1.2	2.5	2.6	2.4	3	FALSE	6	FALSE	FALSE	FALSE	FALSE	FALSE	FALSE	FALSE	FALSE	FALSE	FALSE	FALSE	FALSE	TRUE	FALSE	FALSE	FALSE	11
39	89	White	1	FALSE	30/09/2009	15:05:00	1	72	20	59	0	4	2	TRUE	02/10/2009	05/10/2009	06/10/2009	07/10/2009	14/10/2009	10	6	40	2	0.7	0.4	1			101	9	FALSE	6	FALSE	TRUE	FALSE	FALSE	FALSE	FALSE	FALSE	FALSE	TRUE	FALSE	FALSE	FALSE	FALSE	FALSE	FALSE	FALSE	6
39	89	White	1	FALSE	30/09/2009	15:05:00	1	72	20	59	0	4	2	TRUE	02/10/2009	05/10/2009	06/10/2009	07/10/2009	14/10/2009	10	6	40	2	0.7	0.4	1			101	9	FALSE	6	FALSE	TRUE	FALSE	FALSE	FALSE	FALSE	FALSE	FALSE	TRUE	FALSE	FALSE	FALSE	FALSE	FALSE	FALSE	FALSE	6
39	89	White	1	FALSE	30/09/2009	15:05:00	1	72	20	59	0	4	2	TRUE	02/10/2009	05/10/2009	06/10/2009	07/10/2009	14/10/2009	10	6	40	2	0.7	0.4	1			101	9	FALSE	6	FALSE	TRUE	FALSE	FALSE	FALSE	FALSE	FALSE	FALSE	TRUE	FALSE	FALSE	FALSE	FALSE	FALSE	FALSE	FALSE	6
39	89	White	1	FALSE	30/09/2009	15:05:00	1	72	20	59	0	4	2	TRUE	02/10/2009	05/10/2009	06/10/2009	07/10/2009	14/10/2009	10	6	40	2	0.7	0.4	1			101	9	FALSE	6	FALSE	TRUE	FALSE	FALSE	FALSE	FALSE	FALSE	FALSE	TRUE	FALSE	FALSE	FALSE	FALSE	FALSE	FALSE	FALSE	6
39	89	White	1	FALSE	30/09/2009	15:05:00	1	72	20	59	0	4	2	TRUE	02/10/2009	05/10/2009	06/10/2009	07/10/2009	14/10/2009	10	6	40	2	0.7	0.4	1			101	9	FALSE	6	FALSE	TRUE	FALSE	FALSE	FALSE	FALSE	FALSE	FALSE	TRUE	FALSE	FALSE	FALSE	FALSE	FALSE	FALSE	FALSE	6
39	89	White	1	FALSE	30/09/2009	15:05:00	1	72	20	59	0	4	2	TRUE	02/10/2009	05/10/2009	06/10/2009	07/10/2009	14/10/2009	10	6	40	2	0.7	0.4	1			101	9	FALSE	6	FALSE	TRUE	FALSE	FALSE	FALSE	FALSE	FALSE	FALSE	TRUE	FALSE	FALSE	FALSE	FALSE	FALSE	FALSE	FALSE	6
39	89	White	1	FALSE	30/09/2009	15:05:00	1	72	20	59	0	4	2	TRUE	02/10/2009	05/10/2009	06/10/2009	07/10/2009	14/10/2009	10	6	40	2	0.7	0.4	1			101	9	FALSE	6	FALSE	TRUE	FALSE	FALSE	FALSE	FALSE	FALSE	FALSE	TRUE	FALSE	FALSE	FALSE	FALSE	FALSE	FALSE	FALSE	6
39	89	White	1	FALSE	30/09/2009	15:05:00	1	72	20	59	0	4	2	TRUE	02/10/2009	05/10/2009	06/10/2009	07/10/2009	14/10/2009	10	6	40	2	0.7	0.4	1			101	9	FALSE	6	FALSE	TRUE	FALSE	FALSE	FALSE	FALSE	FALSE	FALSE	TRUE	FALSE	FALSE	FALSE	FALSE	FALSE	FALSE	FALSE	6
39	89	White	1	FALSE	30/09/2009	15:05:00	1	72	20	59	0	4	2	TRUE	02/10/2009	05/10/2009	06/10/2009	07/10/2009	14/10/2009	10	6	40	2	0.7	0.4	1			101	9	FALSE	6	FALSE	TRUE	FALSE	FALSE	FALSE	FALSE	FALSE	FALSE	TRUE	FALSE	FALSE	FALSE	FALSE	FALSE	FALSE	FALSE	6
39	89	White	1	FALSE	30/09/2009	15:05:00	1	72	20	59	0	4	2	TRUE	02/10/2009	05/10/2009	06/10/2009	07/10/2009	14/10/2009	10	6	40	2	0.7	0.4	1			101	9	FALSE	6	FALSE	TRUE	FALSE	FALSE	FALSE	FALSE	FALSE	FALSE	TRUE	FALSE	FALSE	FALSE	FALSE	FALSE	FALSE	FALSE	6
42	89	White	2	TRUE	17/10/2009	13:45:00	1	24	19	68	0	4	2	TRUE	19/10/2009	21/10/2009		26/10/2009	02/11/2009	100	5	43	2	0.7	1	0.7			101	9	FALSE	5	FALSE	TRUE	FALSE	FALSE	TRUE	TRUE	FALSE	FALSE	TRUE	FALSE	FALSE	TRUE	FALSE	FALSE	FALSE	FALSE	4
42	89	White	2	TRUE	17/10/2009	13:45:00	1	24	19	68	0	4	2	TRUE	19/10/2009	21/10/2009		26/10/2009	02/11/2009	100	5	43	2	0.7	1	0.7			101	9	FALSE	5	FALSE	TRUE	FALSE	FALSE	TRUE	TRUE	FALSE	FALSE	TRUE	FALSE	FALSE	TRUE	FALSE	FALSE	FALSE	FALSE	4
42	89	White	2	TRUE	17/10/2009	13:45:00	1	24	19	68	0	4	2	TRUE	19/10/2009	21/10/2009		26/10/2009	02/11/2009	100	5	43	2	0.7	1	0.7			101	9	FALSE	5	FALSE	TRUE	FALSE	FALSE	TRUE	TRUE	FALSE	FALSE	TRUE	FALSE	FALSE	TRUE	FALSE	FALSE	FALSE	FALSE	4
42	89	White	2	TRUE	17/10/2009	13:45:00	1	24	19	68	0	4	2	TRUE	19/10/2009	21/10/2009		26/10/2009	02/11/2009	100	5	43	2	0.7	1	0.7			101	9	FALSE	5	FALSE	TRUE	FALSE	FALSE	TRUE	TRUE	FALSE	FALSE	TRUE	FALSE	FALSE	TRUE	FALSE	FALSE	FALSE	FALSE	4
42	89	White	2	TRUE	17/10/2009	13:45:00	1	24	19	68	0	4	2	TRUE	19/10/2009	21/10/2009		26/10/2009	02/11/2009	100	5	43	2	0.7	1	0.7			101	9	FALSE	5	FALSE	TRUE	FALSE	FALSE	TRUE	TRUE	FALSE	FALSE	TRUE	FALSE	FALSE	TRUE	FALSE	FALSE	FALSE	FALSE	4
42	89	White	2	TRUE	17/10/2009	13:45:00	1	24	19	68	0	4	2	TRUE	19/10/2009	21/10/2009		26/10/2009	02/11/2009	100	5	43	2	0.7	1	0.7			101	9	FALSE	5	FALSE	TRUE	FALSE	FALSE	TRUE	TRUE	FALSE	FALSE	TRUE	FALSE	FALSE	TRUE	FALSE	FALSE	FALSE	FALSE	4
42	89	White	2	TRUE	17/10/2009	13:45:00	1	24	19	68	0	4	2	TRUE	19/10/2009	21/10/2009		26/10/2009	02/11/2009	100	5	43	2	0.7	1	0.7			101	9	FALSE	5	FALSE	TRUE	FALSE	FALSE	TRUE	TRUE	FALSE	FALSE	TRUE	FALSE	FALSE	TRUE	FALSE	FALSE	FALSE	FALSE	4
42	89	White	2	TRUE	17/10/2009	13:45:00	1	24	19	68	0	4	2	TRUE	19/10/2009	21/10/2009		26/10/2009	02/11/2009	100	5	43	2	0.7	1	0.7			101	9	FALSE	5	FALSE	TRUE	FALSE	FALSE	TRUE	TRUE	FALSE	FALSE	TRUE	FALSE	FALSE	TRUE	FALSE	FALSE	FALSE	FALSE	4
43	83	White	1	FALSE	20/10/2009	12:31:00	1	23	19	73	6	4	3	TRUE	21/10/2009		26/10/2009	28/10/2009	04/11/2009	26	4	51	2	0.8	1.1	1.1	2.1	2.3	3.1	5	FALSE	11	FALSE	TRUE	FALSE	TRUE	TRUE	TRUE	FALSE	TRUE	FALSE	FALSE	TRUE	FALSE	TRUE	FALSE	FALSE	FALSE	7
43	83	White	1	FALSE	20/10/2009	12:31:00	1	23	19	73	6	4	3	TRUE	21/10/2009		26/10/2009	28/10/2009	04/11/2009	26	4	51	2	0.8	1.1	1.1	2.1	2.3	3.1	5	FALSE	11	FALSE	TRUE	FALSE	TRUE	TRUE	TRUE	FALSE	TRUE	FALSE	FALSE	TRUE	FALSE	TRUE	FALSE	FALSE	FALSE	7
43	83	White	1	FALSE	20/10/2009	12:31:00	1	23	19	73	6	4	3	TRUE	21/10/2009		26/10/2009	28/10/2009	04/11/2009	26	4	51	2	0.8	1.1	1.1	2.1	2.3	3.1	5	FALSE	11	FALSE	TRUE	FALSE	TRUE	TRUE	TRUE	FALSE	TRUE	FALSE	FALSE	TRUE	FALSE	TRUE	FALSE	FALSE	FALSE	7
43	83	White	1	FALSE	20/10/2009	12:31:00	1	23	19	73	6	4	3	TRUE	21/10/2009		26/10/2009	28/10/2009	04/11/2009	26	4	51	2	0.8	1.1	1.1	2.1	2.3	3.1	5	FALSE	11	FALSE	TRUE	FALSE	TRUE	TRUE	TRUE	FALSE	TRUE	FALSE	FALSE	TRUE	FALSE	TRUE	FALSE	FALSE	FALSE	7
43	83	White	1	FALSE	20/10/2009	12:31:00	1	23	19	73	6	4	3	TRUE	21/10/2009		26/10/2009	28/10/2009	04/11/2009	26	4	51	2	0.8	1.1	1.1	2.1	2.3	3.1	5	FALSE	11	FALSE	TRUE	FALSE	TRUE	TRUE	TRUE	FALSE	TRUE	FALSE	FALSE	TRUE	FALSE	TRUE	FALSE	FALSE	FALSE	7
43	83	White	1	FALSE	20/10/2009	12:31:00	1	23	19	73	6	4	3	TRUE	21/10/2009		26/10/2009	28/10/2009	04/11/2009	26	4	51	2	0.8	1.1	1.1	2.1	2.3	3.1	5	FALSE	11	FALSE	TRUE	FALSE	TRUE	TRUE	TRUE	FALSE	TRUE	FALSE	FALSE	TRUE	FALSE	TRUE	FALSE	FALSE	FALSE	7
43	83	White	1	FALSE	20/10/2009	12:31:00	1	23	19	73	6	4	3	TRUE	21/10/2009		26/10/2009	28/10/2009	04/11/2009	26	4	51	2	0.8	1.1	1.1	2.1	2.3	3.1	5	FALSE	11	FALSE	TRUE	FALSE	TRUE	TRUE	TRUE	FALSE	TRUE	FALSE	FALSE	TRUE	FALSE	TRUE	FALSE	FALSE	FALSE	7
43	83	White	1	FALSE	20/10/2009	12:31:00	1	23	19	73	6	4	3	TRUE	21/10/2009		26/10/2009	28/10/2009	04/11/2009	26	4	51	2	0.8	1.1	1.1	2.1	2.3	3.1	5	FALSE	11	FALSE	TRUE	FALSE	TRUE	TRUE	TRUE	FALSE	TRUE	FALSE	FALSE	TRUE	FALSE	TRUE	FALSE	FALSE	FALSE	7
44	88	White	1	FALSE	27/10/2009	19:26:00	1	11	20	73	0	4	2	FALSE	29/10/2009	30/10/2009	02/11/2009	04/11/2009	10/11/2009	22	5	50	2	0.3	0.1	0.3			101	6	FALSE	6	TRUE	TRUE	FALSE	FALSE	FALSE	FALSE	FALSE	FALSE	FALSE	FALSE	FALSE	FALSE	FALSE	FALSE	FALSE	FALSE	6
44	88	White	1	FALSE	27/10/2009	19:26:00	1	11	20	73	0	4	2	FALSE	29/10/2009	30/10/2009	02/11/2009	04/11/2009	10/11/2009	22	5	50	2	0.3	0.1	0.3			101	6	FALSE	6	TRUE	TRUE	FALSE	FALSE	FALSE	FALSE	FALSE	FALSE	FALSE	FALSE	FALSE	FALSE	FALSE	FALSE	FALSE	FALSE	6
44	88	White	1	FALSE	27/10/2009	19:26:00	1	11	20	73	0	4	2	FALSE	29/10/2009	30/10/2009	02/11/2009	04/11/2009	10/11/2009	22	5	50	2	0.3	0.1	0.3			101	6	FALSE	6	TRUE	TRUE	FALSE	FALSE	FALSE	FALSE	FALSE	FALSE	FALSE	FALSE	FALSE	FALSE	FALSE	FALSE	FALSE	FALSE	6
44	88	White	1	FALSE	27/10/2009	19:26:00	1	11	20	73	0	4	2	FALSE	29/10/2009	30/10/2009	02/11/2009	04/11/2009	10/11/2009	22	5	50	2	0.3	0.1	0.3			101	6	FALSE	6	TRUE	TRUE	FALSE	FALSE	FALSE	FALSE	FALSE	FALSE	FALSE	FALSE	FALSE	FALSE	FALSE	FALSE	FALSE	FALSE	6
44	88	White	1	FALSE	27/10/2009	19:26:00	1	11	20	73	0	4	2	FALSE	29/10/2009	30/10/2009	02/11/2009	04/11/2009	10/11/2009	22	5	50	2	0.3	0.1	0.3			101	6	FALSE	6	TRUE	TRUE	FALSE	FALSE	FALSE	FALSE	FALSE	FALSE	FALSE	FALSE	FALSE	FALSE	FALSE	FALSE	FALSE	FALSE	6
44	88	White	1	FALSE	27/10/2009	19:26:00	1	11	20	73	0	4	2	FALSE	29/10/2009	30/10/2009	02/11/2009	04/11/2009	10/11/2009	22	5	50	2	0.3	0.1	0.3			101	6	FALSE	6	TRUE	TRUE	FALSE	FALSE	FALSE	FALSE	FALSE	FALSE	FALSE	FALSE	FALSE	FALSE	FALSE	FALSE	FALSE	FALSE	6
44	88	White	1	FALSE	27/10/2009	19:26:00	1	11	20	73	0	4	2	FALSE	29/10/2009	30/10/2009	02/11/2009	04/11/2009	10/11/2009	22	5	50	2	0.3	0.1	0.3			101	6	FALSE	6	TRUE	TRUE	FALSE	FALSE	FALSE	FALSE	FALSE	FALSE	FALSE	FALSE	FALSE	FALSE	FALSE	FALSE	FALSE	FALSE	6
44	88	White	1	FALSE	27/10/2009	19:26:00	1	11	20	73	0	4	2	FALSE	29/10/2009	30/10/2009	02/11/2009	04/11/2009	10/11/2009	22	5	50	2	0.3	0.1	0.3			101	6	FALSE	6	TRUE	TRUE	FALSE	FALSE	FALSE	FALSE	FALSE	FALSE	FALSE	FALSE	FALSE	FALSE	FALSE	FALSE	FALSE	FALSE	6
44	88	White	1	FALSE	27/10/2009	19:26:00	1	11	20	73	0	4	2	FALSE	29/10/2009	30/10/2009	02/11/2009	04/11/2009	10/11/2009	22	5	50	2	0.3	0.1	0.3			101	6	FALSE	6	TRUE	TRUE	FALSE	FALSE	FALSE	FALSE	FALSE	FALSE	FALSE	FALSE	FALSE	FALSE	FALSE	FALSE	FALSE	FALSE	6
44	88	White	1	FALSE	27/10/2009	19:26:00	1	11	20	73	0	4	2	FALSE	29/10/2009	30/10/2009	02/11/2009	04/11/2009	10/11/2009	22	5	50	2	0.3	0.1	0.3			101	6	FALSE	6	TRUE	TRUE	FALSE	FALSE	FALSE	FALSE	FALSE	FALSE	FALSE	FALSE	FALSE	FALSE	FALSE	FALSE	FALSE	FALSE	6
45	85	White	1	FALSE	29/10/2009	17:46:00	2	16	10	62	8	4	3	FALSE	31/10/2009	02/11/2009	04/11/2009	05/11/2009	12/11/2009	11	6	46	2	0.4	0.5	0.4	2.4	3.5	2.2	10	FALSE	5	FALSE	TRUE	FALSE	FALSE	FALSE	FALSE	FALSE	FALSE	FALSE	FALSE	FALSE	TRUE	TRUE	FALSE	FALSE	FALSE	6
45	85	White	1	FALSE	29/10/2009	17:46:00	2	16	10	62	8	4	3	FALSE	31/10/2009	02/11/2009	04/11/2009	05/11/2009	12/11/2009	11	6	46	2	0.4	0.5	0.4	2.4	3.5	2.2	10	FALSE	5	FALSE	TRUE	FALSE	FALSE	FALSE	FALSE	FALSE	FALSE	FALSE	FALSE	FALSE	TRUE	TRUE	FALSE	FALSE	FALSE	6
45	85	White	1	FALSE	29/10/2009	17:46:00	2	16	10	62	8	4	3	FALSE	31/10/2009	02/11/2009	04/11/2009	05/11/2009	12/11/2009	11	6	46	2	0.4	0.5	0.4	2.4	3.5	2.2	10	FALSE	5	FALSE	TRUE	FALSE	FALSE	FALSE	FALSE	FALSE	FALSE	FALSE	FALSE	FALSE	TRUE	TRUE	FALSE	FALSE	FALSE	6
45	85	White	1	FALSE	29/10/2009	17:46:00	2	16	10	62	8	4	3	FALSE	31/10/2009	02/11/2009	04/11/2009	05/11/2009	12/11/2009	11	6	46	2	0.4	0.5	0.4	2.4	3.5	2.2	10	FALSE	5	FALSE	TRUE	FALSE	FALSE	FALSE	FALSE	FALSE	FALSE	FALSE	FALSE	FALSE	TRUE	TRUE	FALSE	FALSE	FALSE	6
45	85	White	1	FALSE	29/10/2009	17:46:00	2	16	10	62	8	4	3	FALSE	31/10/2009	02/11/2009	04/11/2009	05/11/2009	12/11/2009	11	6	46	2	0.4	0.5	0.4	2.4	3.5	2.2	10	FALSE	5	FALSE	TRUE	FALSE	FALSE	FALSE	FALSE	FALSE	FALSE	FALSE	FALSE	FALSE	TRUE	TRUE	FALSE	FALSE	FALSE	6
45	85	White	1	FALSE	29/10/2009	17:46:00	2	16	10	62	8	4	3	FALSE	31/10/2009	02/11/2009	04/11/2009	05/11/2009	12/11/2009	11	6	46	2	0.4	0.5	0.4	2.4	3.5	2.2	10	FALSE	5	FALSE	TRUE	FALSE	FALSE	FALSE	FALSE	FALSE	FALSE	FALSE	FALSE	FALSE	TRUE	TRUE	FALSE	FALSE	FALSE	6
45	85	White	1	FALSE	29/10/2009	17:46:00	2	16	10	62	8	4	3	FALSE	31/10/2009	02/11/2009	04/11/2009	05/11/2009	12/11/2009	11	6	46	2	0.4	0.5	0.4	2.4	3.5	2.2	10	FALSE	5	FALSE	TRUE	FALSE	FALSE	FALSE	FALSE	FALSE	FALSE	FALSE	FALSE	FALSE	TRUE	TRUE	FALSE	FALSE	FALSE	6
45	85	White	1	FALSE	29/10/2009	17:46:00	2	16	10	62	8	4	3	FALSE	31/10/2009	02/11/2009	04/11/2009	05/11/2009	12/11/2009	11	6	46	2	0.4	0.5	0.4	2.4	3.5	2.2	10	FALSE	5	FALSE	TRUE	FALSE	FALSE	FALSE	FALSE	FALSE	FALSE	FALSE	FALSE	FALSE	TRUE	TRUE	FALSE	FALSE	FALSE	6
45	85	White	1	FALSE	29/10/2009	17:46:00	2	16	10	62	8	4	3	FALSE	31/10/2009	02/11/2009	04/11/2009	05/11/2009	12/11/2009	11	6	46	2	0.4	0.5	0.4	2.4	3.5	2.2	10	FALSE	5	FALSE	TRUE	FALSE	FALSE	FALSE	FALSE	FALSE	FALSE	FALSE	FALSE	FALSE	TRUE	TRUE	FALSE	FALSE	FALSE	6
45	85	White	1	FALSE	29/10/2009	17:46:00	2	16	10	62	8	4	3	FALSE	31/10/2009	02/11/2009	04/11/2009	05/11/2009	12/11/2009	11	6	46	2	0.4	0.5	0.4	2.4	3.5	2.2	10	FALSE	5	FALSE	TRUE	FALSE	FALSE	FALSE	FALSE	FALSE	FALSE	FALSE	FALSE	FALSE	TRUE	TRUE	FALSE	FALSE	FALSE	6
46	84	White	1	FALSE	05/11/2009	05:06:00	1	6	18	64	26	1	1	TRUE	05/11/2009	07/11/2009	09/11/2009	11/11/2009	20/11/2009	18	5	53	2				0.4	1.3	1.2	13	FALSE	10	FALSE	FALSE	FALSE	FALSE	FALSE	FALSE	FALSE	TRUE	FALSE	FALSE	FALSE	FALSE	FALSE	FALSE	FALSE	FALSE	9
46	84	White	1	FALSE	05/11/2009	05:06:00	1	6	18	64	26	1	1	TRUE	05/11/2009	07/11/2009	09/11/2009	11/11/2009	20/11/2009	18	5	53	2				0.4	1.3	1.2	13	FALSE	10	FALSE	FALSE	FALSE	FALSE	FALSE	FALSE	FALSE	TRUE	FALSE	FALSE	FALSE	FALSE	FALSE	FALSE	FALSE	FALSE	9
46	84	White	1	FALSE	05/11/2009	05:06:00	1	6	18	64	26	1	1	TRUE	05/11/2009	07/11/2009	09/11/2009	11/11/2009	20/11/2009	18	5	53	2				0.4	1.3	1.2	13	FALSE	10	FALSE	FALSE	FALSE	FALSE	FALSE	FALSE	FALSE	TRUE	FALSE	FALSE	FALSE	FALSE	FALSE	FALSE	FALSE	FALSE	9
46	84	White	1	FALSE	05/11/2009	05:06:00	1	6	18	64	26	1	1	TRUE	05/11/2009	07/11/2009	09/11/2009	11/11/2009	20/11/2009	18	5	53	2				0.4	1.3	1.2	13	FALSE	10	FALSE	FALSE	FALSE	FALSE	FALSE	FALSE	FALSE	TRUE	FALSE	FALSE	FALSE	FALSE	FALSE	FALSE	FALSE	FALSE	9
46	84	White	1	FALSE	05/11/2009	05:06:00	1	6	18	64	26	1	1	TRUE	05/11/2009	07/11/2009	09/11/2009	11/11/2009	20/11/2009	18	5	53	2				0.4	1.3	1.2	13	FALSE	10	FALSE	FALSE	FALSE	FALSE	FALSE	FALSE	FALSE	TRUE	FALSE	FALSE	FALSE	FALSE	FALSE	FALSE	FALSE	FALSE	9
46	84	White	1	FALSE	05/11/2009	05:06:00	1	6	18	64	26	1	1	TRUE	05/11/2009	07/11/2009	09/11/2009	11/11/2009	20/11/2009	18	5	53	2				0.4	1.3	1.2	13	FALSE	10	FALSE	FALSE	FALSE	FALSE	FALSE	FALSE	FALSE	TRUE	FALSE	FALSE	FALSE	FALSE	FALSE	FALSE	FALSE	FALSE	9
46	84	White	1	FALSE	05/11/2009	05:06:00	1	6	18	64	26	1	1	TRUE	05/11/2009	07/11/2009	09/11/2009	11/11/2009	20/11/2009	18	5	53	2				0.4	1.3	1.2	13	FALSE	10	FALSE	FALSE	FALSE	FALSE	FALSE	FALSE	FALSE	TRUE	FALSE	FALSE	FALSE	FALSE	FALSE	FALSE	FALSE	FALSE	9
46	84	White	1	FALSE	05/11/2009	05:06:00	1	6	18	64	26	1	1	TRUE	05/11/2009	07/11/2009	09/11/2009	11/11/2009	20/11/2009	18	5	53	2				0.4	1.3	1.2	13	FALSE	10	FALSE	FALSE	FALSE	FALSE	FALSE	FALSE	FALSE	TRUE	FALSE	FALSE	FALSE	FALSE	FALSE	FALSE	FALSE	FALSE	9
46	84	White	1	FALSE	05/11/2009	05:06:00	1	6	18	64	26	1	1	TRUE	05/11/2009	07/11/2009	09/11/2009	11/11/2009	20/11/2009	18	5	53	2				0.4	1.3	1.2	13	FALSE	10	FALSE	FALSE	FALSE	FALSE	FALSE	FALSE	FALSE	TRUE	FALSE	FALSE	FALSE	FALSE	FALSE	FALSE	FALSE	FALSE	9
46	84	White	1	FALSE	05/11/2009	05:06:00	1	6	18	64	26	1	1	TRUE	05/11/2009	07/11/2009	09/11/2009	11/11/2009	20/11/2009	18	5	53	2				0.4	1.3	1.2	13	FALSE	10	FALSE	FALSE	FALSE	FALSE	FALSE	FALSE	FALSE	TRUE	FALSE	FALSE	FALSE	FALSE	FALSE	FALSE	FALSE	FALSE	9
47	85	White	1	TRUE	04/11/2009	00:54:00	1	10	13	89	0	4	2	FALSE	05/11/2009	07/11/2009	09/11/2009		17/11/2009	46	5	43	2	1.2		0.8			101	6	FALSE	11	FALSE	TRUE	TRUE	FALSE	FALSE	FALSE	FALSE	FALSE	TRUE	FALSE	FALSE	FALSE	TRUE	FALSE	FALSE	FALSE	11
47	85	White	1	TRUE	04/11/2009	00:54:00	1	10	13	89	0	4	2	FALSE	05/11/2009	07/11/2009	09/11/2009		17/11/2009	46	5	43	2	1.2		0.8			101	6	FALSE	11	FALSE	TRUE	TRUE	FALSE	FALSE	FALSE	FALSE	FALSE	TRUE	FALSE	FALSE	FALSE	TRUE	FALSE	FALSE	FALSE	11
47	85	White	1	TRUE	04/11/2009	00:54:00	1	10	13	89	0	4	2	FALSE	05/11/2009	07/11/2009	09/11/2009		17/11/2009	46	5	43	2	1.2		0.8			101	6	FALSE	11	FALSE	TRUE	TRUE	FALSE	FALSE	FALSE	FALSE	FALSE	TRUE	FALSE	FALSE	FALSE	TRUE	FALSE	FALSE	FALSE	11
47	85	White	1	TRUE	04/11/2009	00:54:00	1	10	13	89	0	4	2	FALSE	05/11/2009	07/11/2009	09/11/2009		17/11/2009	46	5	43	2	1.2		0.8			101	6	FALSE	11	FALSE	TRUE	TRUE	FALSE	FALSE	FALSE	FALSE	FALSE	TRUE	FALSE	FALSE	FALSE	TRUE	FALSE	FALSE	FALSE	11
47	85	White	1	TRUE	04/11/2009	00:54:00	1	10	13	89	0	4	2	FALSE	05/11/2009	07/11/2009	09/11/2009		17/11/2009	46	5	43	2	1.2		0.8			101	6	FALSE	11	FALSE	TRUE	TRUE	FALSE	FALSE	FALSE	FALSE	FALSE	TRUE	FALSE	FALSE	FALSE	TRUE	FALSE	FALSE	FALSE	11
47	85	White	1	TRUE	04/11/2009	00:54:00	1	10	13	89	0	4	2	FALSE	05/11/2009	07/11/2009	09/11/2009		17/11/2009	46	5	43	2	1.2		0.8			101	6	FALSE	11	FALSE	TRUE	TRUE	FALSE	FALSE	FALSE	FALSE	FALSE	TRUE	FALSE	FALSE	FALSE	TRUE	FALSE	FALSE	FALSE	11
47	85	White	1	TRUE	04/11/2009	00:54:00	1	10	13	89	0	4	2	FALSE	05/11/2009	07/11/2009	09/11/2009		17/11/2009	46	5	43	2	1.2		0.8			101	6	FALSE	11	FALSE	TRUE	TRUE	FALSE	FALSE	FALSE	FALSE	FALSE	TRUE	FALSE	FALSE	FALSE	TRUE	FALSE	FALSE	FALSE	11
47	85	White	1	TRUE	04/11/2009	00:54:00	1	10	13	89	0	4	2	FALSE	05/11/2009	07/11/2009	09/11/2009		17/11/2009	46	5	43	2	1.2		0.8			101	6	FALSE	11	FALSE	TRUE	TRUE	FALSE	FALSE	FALSE	FALSE	FALSE	TRUE	FALSE	FALSE	FALSE	TRUE	FALSE	FALSE	FALSE	11
48	78	White	1	FALSE	09/11/2009	18:06:00	1	40	20	85	8	4	3	TRUE	10/11/2009	13/11/2009	14/11/2009	16/11/2009		4	3	65	2	0.5	0.4		0.6	0.6		5	FALSE	9	FALSE	FALSE	FALSE	FALSE	FALSE	FALSE	FALSE	FALSE	FALSE	FALSE	FALSE	FALSE	TRUE	FALSE	FALSE	FALSE	5
48	78	White	1	FALSE	09/11/2009	18:06:00	1	40	20	85	8	4	3	TRUE	10/11/2009	13/11/2009	14/11/2009	16/11/2009		4	3	65	2	0.5	0.4		0.6	0.6		5	FALSE	9	FALSE	FALSE	FALSE	FALSE	FALSE	FALSE	FALSE	FALSE	FALSE	FALSE	FALSE	FALSE	TRUE	FALSE	FALSE	FALSE	5
48	78	White	1	FALSE	09/11/2009	18:06:00	1	40	20	85	8	4	3	TRUE	10/11/2009	13/11/2009	14/11/2009	16/11/2009		4	3	65	2	0.5	0.4		0.6	0.6		5	FALSE	9	FALSE	FALSE	FALSE	FALSE	FALSE	FALSE	FALSE	FALSE	FALSE	FALSE	FALSE	FALSE	TRUE	FALSE	FALSE	FALSE	5
48	78	White	1	FALSE	09/11/2009	18:06:00	1	40	20	85	8	4	3	TRUE	10/11/2009	13/11/2009	14/11/2009	16/11/2009		4	3	65	2	0.5	0.4		0.6	0.6		5	FALSE	9	FALSE	FALSE	FALSE	FALSE	FALSE	FALSE	FALSE	FALSE	FALSE	FALSE	FALSE	FALSE	TRUE	FALSE	FALSE	FALSE	5
48	78	White	1	FALSE	09/11/2009	18:06:00	1	40	20	85	8	4	3	TRUE	10/11/2009	13/11/2009	14/11/2009	16/11/2009		4	3	65	2	0.5	0.4		0.6	0.6		5	FALSE	9	FALSE	FALSE	FALSE	FALSE	FALSE	FALSE	FALSE	FALSE	FALSE	FALSE	FALSE	FALSE	TRUE	FALSE	FALSE	FALSE	5
48	78	White	1	FALSE	09/11/2009	18:06:00	1	40	20	85	8	4	3	TRUE	10/11/2009	13/11/2009	14/11/2009	16/11/2009		4	3	65	2	0.5	0.4		0.6	0.6		5	FALSE	9	FALSE	FALSE	FALSE	FALSE	FALSE	FALSE	FALSE	FALSE	FALSE	FALSE	FALSE	FALSE	TRUE	FALSE	FALSE	FALSE	5
48	78	White	1	FALSE	09/11/2009	18:06:00	1	40	20	85	8	4	3	TRUE	10/11/2009	13/11/2009	14/11/2009	16/11/2009		4	3	65	2	0.5	0.4		0.6	0.6		5	FALSE	9	FALSE	FALSE	FALSE	FALSE	FALSE	FALSE	FALSE	FALSE	FALSE	FALSE	FALSE	FALSE	TRUE	FALSE	FALSE	FALSE	5
48	78	White	1	FALSE	09/11/2009	18:06:00	1	40	20	85	8	4	3	TRUE	10/11/2009	13/11/2009	14/11/2009	16/11/2009		4	3	65	2	0.5	0.4		0.6	0.6		5	FALSE	9	FALSE	FALSE	FALSE	FALSE	FALSE	FALSE	FALSE	FALSE	FALSE	FALSE	FALSE	FALSE	TRUE	FALSE	FALSE	FALSE	5
49	82	White	1	TRUE	12/11/2009	12:19:00	1	25	20	66	20	1	1	TRUE	13/11/2009	16/11/2009	17/11/2009	19/11/2009	27/11/2009	13	3	65	3				1	1	1.1	1	FALSE	4	FALSE	FALSE	FALSE	FALSE	FALSE	FALSE	FALSE	FALSE	FALSE	FALSE	FALSE	FALSE	FALSE	FALSE	FALSE	FALSE	0
49	82	White	1	TRUE	12/11/2009	12:19:00	1	25	20	66	20	1	1	TRUE	13/11/2009	16/11/2009	17/11/2009	19/11/2009	27/11/2009	13	3	65	3				1	1	1.1	1	FALSE	4	FALSE	FALSE	FALSE	FALSE	FALSE	FALSE	FALSE	FALSE	FALSE	FALSE	FALSE	FALSE	FALSE	FALSE	FALSE	FALSE	0
49	82	White	1	TRUE	12/11/2009	12:19:00	1	25	20	66	20	1	1	TRUE	13/11/2009	16/11/2009	17/11/2009	19/11/2009	27/11/2009	13	3	65	3				1	1	1.1	1	FALSE	4	FALSE	FALSE	FALSE	FALSE	FALSE	FALSE	FALSE	FALSE	FALSE	FALSE	FALSE	FALSE	FALSE	FALSE	FALSE	FALSE	0
49	82	White	1	TRUE	12/11/2009	12:19:00	1	25	20	66	20	1	1	TRUE	13/11/2009	16/11/2009	17/11/2009	19/11/2009	27/11/2009	13	3	65	3				1	1	1.1	1	FALSE	4	FALSE	FALSE	FALSE	FALSE	FALSE	FALSE	FALSE	FALSE	FALSE	FALSE	FALSE	FALSE	FALSE	FALSE	FALSE	FALSE	0
49	82	White	1	TRUE	12/11/2009	12:19:00	1	25	20	66	20	1	1	TRUE	13/11/2009	16/11/2009	17/11/2009	19/11/2009	27/11/2009	13	3	65	3				1	1	1.1	1	FALSE	4	FALSE	FALSE	FALSE	FALSE	FALSE	FALSE	FALSE	FALSE	FALSE	FALSE	FALSE	FALSE	FALSE	FALSE	FALSE	FALSE	0
49	82	White	1	TRUE	12/11/2009	12:19:00	1	25	20	66	20	1	1	TRUE	13/11/2009	16/11/2009	17/11/2009	19/11/2009	27/11/2009	13	3	65	3				1	1	1.1	1	FALSE	4	FALSE	FALSE	FALSE	FALSE	FALSE	FALSE	FALSE	FALSE	FALSE	FALSE	FALSE	FALSE	FALSE	FALSE	FALSE	FALSE	0
49	82	White	1	TRUE	12/11/2009	12:19:00	1	25	20	66	20	1	1	TRUE	13/11/2009	16/11/2009	17/11/2009	19/11/2009	27/11/2009	13	3	65	3				1	1	1.1	1	FALSE	4	FALSE	FALSE	FALSE	FALSE	FALSE	FALSE	FALSE	FALSE	FALSE	FALSE	FALSE	FALSE	FALSE	FALSE	FALSE	FALSE	0
49	82	White	1	TRUE	12/11/2009	12:19:00	1	25	20	66	20	1	1	TRUE	13/11/2009	16/11/2009	17/11/2009	19/11/2009	27/11/2009	13	3	65	3				1	1	1.1	1	FALSE	4	FALSE	FALSE	FALSE	FALSE	FALSE	FALSE	FALSE	FALSE	FALSE	FALSE	FALSE	FALSE	FALSE	FALSE	FALSE	FALSE	0
49	82	White	1	TRUE	12/11/2009	12:19:00	1	25	20	66	20	1	1	TRUE	13/11/2009	16/11/2009	17/11/2009	19/11/2009	27/11/2009	13	3	65	3				1	1	1.1	1	FALSE	4	FALSE	FALSE	FALSE	FALSE	FALSE	FALSE	FALSE	FALSE	FALSE	FALSE	FALSE	FALSE	FALSE	FALSE	FALSE	FALSE	0
49	82	White	1	TRUE	12/11/2009	12:19:00	1	25	20	66	20	1	1	TRUE	13/11/2009	16/11/2009	17/11/2009	19/11/2009	27/11/2009	13	3	65	3				1	1	1.1	1	FALSE	4	FALSE	FALSE	FALSE	FALSE	FALSE	FALSE	FALSE	FALSE	FALSE	FALSE	FALSE	FALSE	FALSE	FALSE	FALSE	FALSE	0
50	82	White	2	TRUE	14/11/2009	18:15:00	1	20	16	45	6	2	3	FALSE	16/11/2009	17/11/2009	19/11/2009	20/11/2009	27/11/2009		6	35	3	0.8	0.6	0.8	2	2.7	2.7	4	FALSE	5	FALSE	FALSE	FALSE	TRUE	TRUE	FALSE	TRUE	FALSE	FALSE	TRUE	FALSE	FALSE	FALSE	FALSE	TRUE	FALSE	1
50	82	White	2	TRUE	14/11/2009	18:15:00	1	20	16	45	6	2	3	FALSE	16/11/2009	17/11/2009	19/11/2009	20/11/2009	27/11/2009		6	35	3	0.8	0.6	0.8	2	2.7	2.7	4	FALSE	5	FALSE	FALSE	FALSE	TRUE	TRUE	FALSE	TRUE	FALSE	FALSE	TRUE	FALSE	FALSE	FALSE	FALSE	TRUE	FALSE	1
50	82	White	2	TRUE	14/11/2009	18:15:00	1	20	16	45	6	2	3	FALSE	16/11/2009	17/11/2009	19/11/2009	20/11/2009	27/11/2009		6	35	3	0.8	0.6	0.8	2	2.7	2.7	4	FALSE	5	FALSE	FALSE	FALSE	TRUE	TRUE	FALSE	TRUE	FALSE	FALSE	TRUE	FALSE	FALSE	FALSE	FALSE	TRUE	FALSE	1
50	82	White	2	TRUE	14/11/2009	18:15:00	1	20	16	45	6	2	3	FALSE	16/11/2009	17/11/2009	19/11/2009	20/11/2009	27/11/2009		6	35	3	0.8	0.6	0.8	2	2.7	2.7	4	FALSE	5	FALSE	FALSE	FALSE	TRUE	TRUE	FALSE	TRUE	FALSE	FALSE	TRUE	FALSE	FALSE	FALSE	FALSE	TRUE	FALSE	1
50	82	White	2	TRUE	14/11/2009	18:15:00	1	20	16	45	6	2	3	FALSE	16/11/2009	17/11/2009	19/11/2009	20/11/2009	27/11/2009		6	35	3	0.8	0.6	0.8	2	2.7	2.7	4	FALSE	5	FALSE	FALSE	FALSE	TRUE	TRUE	FALSE	TRUE	FALSE	FALSE	TRUE	FALSE	FALSE	FALSE	FALSE	TRUE	FALSE	1
50	82	White	2	TRUE	14/11/2009	18:15:00	1	20	16	45	6	2	3	FALSE	16/11/2009	17/11/2009	19/11/2009	20/11/2009	27/11/2009		6	35	3	0.8	0.6	0.8	2	2.7	2.7	4	FALSE	5	FALSE	FALSE	FALSE	TRUE	TRUE	FALSE	TRUE	FALSE	FALSE	TRUE	FALSE	FALSE	FALSE	FALSE	TRUE	FALSE	1
50	82	White	2	TRUE	14/11/2009	18:15:00	1	20	16	45	6	2	3	FALSE	16/11/2009	17/11/2009	19/11/2009	20/11/2009	27/11/2009		6	35	3	0.8	0.6	0.8	2	2.7	2.7	4	FALSE	5	FALSE	FALSE	FALSE	TRUE	TRUE	FALSE	TRUE	FALSE	FALSE	TRUE	FALSE	FALSE	FALSE	FALSE	TRUE	FALSE	1
50	82	White	2	TRUE	14/11/2009	18:15:00	1	20	16	45	6	2	3	FALSE	16/11/2009	17/11/2009	19/11/2009	20/11/2009	27/11/2009		6	35	3	0.8	0.6	0.8	2	2.7	2.7	4	FALSE	5	FALSE	FALSE	FALSE	TRUE	TRUE	FALSE	TRUE	FALSE	FALSE	TRUE	FALSE	FALSE	FALSE	FALSE	TRUE	FALSE	1
50	82	White	2	TRUE	14/11/2009	18:15:00	1	20	16	45	6	2	3	FALSE	16/11/2009	17/11/2009	19/11/2009	20/11/2009	27/11/2009		6	35	3	0.8	0.6	0.8	2	2.7	2.7	4	FALSE	5	FALSE	FALSE	FALSE	TRUE	TRUE	FALSE	TRUE	FALSE	FALSE	TRUE	FALSE	FALSE	FALSE	FALSE	TRUE	FALSE	1
50	82	White	2	TRUE	14/11/2009	18:15:00	1	20	16	45	6	2	3	FALSE	16/11/2009	17/11/2009	19/11/2009	20/11/2009	27/11/2009		6	35	3	0.8	0.6	0.8	2	2.7	2.7	4	FALSE	5	FALSE	FALSE	FALSE	TRUE	TRUE	FALSE	TRUE	FALSE	FALSE	TRUE	FALSE	FALSE	FALSE	FALSE	TRUE	FALSE	1
51	68	White	1	TRUE	19/11/2009	15:59:00	1	68	20	66	22	1	1	TRUE	20/11/2009	23/11/2009					3	62	1				0.5			6	FALSE	2	FALSE	FALSE	FALSE	FALSE	FALSE	FALSE	FALSE	FALSE	FALSE	FALSE	FALSE	FALSE	FALSE	FALSE	FALSE	FALSE	6
51	68	White	1	TRUE	19/11/2009	15:59:00	1	68	20	66	22	1	1	TRUE	20/11/2009	23/11/2009					3	62	1				0.5			6	FALSE	2	FALSE	FALSE	FALSE	FALSE	FALSE	FALSE	FALSE	FALSE	FALSE	FALSE	FALSE	FALSE	FALSE	FALSE	FALSE	FALSE	6
51	68	White	1	TRUE	19/11/2009	15:59:00	1	68	20	66	22	1	1	TRUE	20/11/2009	23/11/2009					3	62	1				0.5			6	FALSE	2	FALSE	FALSE	FALSE	FALSE	FALSE	FALSE	FALSE	FALSE	FALSE	FALSE	FALSE	FALSE	FALSE	FALSE	FALSE	FALSE	6
51	68	White	1	TRUE	19/11/2009	15:59:00	1	68	20	66	22	1	1	TRUE	20/11/2009	23/11/2009					3	62	1				0.5			6	FALSE	2	FALSE	FALSE	FALSE	FALSE	FALSE	FALSE	FALSE	FALSE	FALSE	FALSE	FALSE	FALSE	FALSE	FALSE	FALSE	FALSE	6
51	68	White	1	TRUE	19/11/2009	15:59:00	1	68	20	66	22	1	1	TRUE	20/11/2009	23/11/2009					3	62	1				0.5			6	FALSE	2	FALSE	FALSE	FALSE	FALSE	FALSE	FALSE	FALSE	FALSE	FALSE	FALSE	FALSE	FALSE	FALSE	FALSE	FALSE	FALSE	6
52	72	White	1	TRUE	22/11/2009	14:22:00	1	20	20	46	21	2	3	FALSE	24/11/2009	25/11/2009	27/11/2009	30/11/2009	07/12/2009	16	3	63	3				0.4	1.6	1.2	4	FALSE	4	FALSE	FALSE	FALSE	FALSE	FALSE	FALSE	FALSE	FALSE	FALSE	TRUE	FALSE	FALSE	FALSE	FALSE	FALSE	FALSE	8
52	72	White	1	TRUE	22/11/2009	14:22:00	1	20	20	46	21	2	3	FALSE	24/11/2009	25/11/2009	27/11/2009	30/11/2009	07/12/2009	16	3	63	3				0.4	1.6	1.2	4	FALSE	4	FALSE	FALSE	FALSE	FALSE	FALSE	FALSE	FALSE	FALSE	FALSE	TRUE	FALSE	FALSE	FALSE	FALSE	FALSE	FALSE	8
52	72	White	1	TRUE	22/11/2009	14:22:00	1	20	20	46	21	2	3	FALSE	24/11/2009	25/11/2009	27/11/2009	30/11/2009	07/12/2009	16	3	63	3				0.4	1.6	1.2	4	FALSE	4	FALSE	FALSE	FALSE	FALSE	FALSE	FALSE	FALSE	FALSE	FALSE	TRUE	FALSE	FALSE	FALSE	FALSE	FALSE	FALSE	8
52	72	White	1	TRUE	22/11/2009	14:22:00	1	20	20	46	21	2	3	FALSE	24/11/2009	25/11/2009	27/11/2009	30/11/2009	07/12/2009	16	3	63	3				0.4	1.6	1.2	4	FALSE	4	FALSE	FALSE	FALSE	FALSE	FALSE	FALSE	FALSE	FALSE	FALSE	TRUE	FALSE	FALSE	FALSE	FALSE	FALSE	FALSE	8
52	72	White	1	TRUE	22/11/2009	14:22:00	1	20	20	46	21	2	3	FALSE	24/11/2009	25/11/2009	27/11/2009	30/11/2009	07/12/2009	16	3	63	3				0.4	1.6	1.2	4	FALSE	4	FALSE	FALSE	FALSE	FALSE	FALSE	FALSE	FALSE	FALSE	FALSE	TRUE	FALSE	FALSE	FALSE	FALSE	FALSE	FALSE	8
52	72	White	1	TRUE	22/11/2009	14:22:00	1	20	20	46	21	2	3	FALSE	24/11/2009	25/11/2009	27/11/2009	30/11/2009	07/12/2009	16	3	63	3				0.4	1.6	1.2	4	FALSE	4	FALSE	FALSE	FALSE	FALSE	FALSE	FALSE	FALSE	FALSE	FALSE	TRUE	FALSE	FALSE	FALSE	FALSE	FALSE	FALSE	8
52	72	White	1	TRUE	22/11/2009	14:22:00	1	20	20	46	21	2	3	FALSE	24/11/2009	25/11/2009	27/11/2009	30/11/2009	07/12/2009	16	3	63	3				0.4	1.6	1.2	4	FALSE	4	FALSE	FALSE	FALSE	FALSE	FALSE	FALSE	FALSE	FALSE	FALSE	TRUE	FALSE	FALSE	FALSE	FALSE	FALSE	FALSE	8
52	72	White	1	TRUE	22/11/2009	14:22:00	1	20	20	46	21	2	3	FALSE	24/11/2009	25/11/2009	27/11/2009	30/11/2009	07/12/2009	16	3	63	3				0.4	1.6	1.2	4	FALSE	4	FALSE	FALSE	FALSE	FALSE	FALSE	FALSE	FALSE	FALSE	FALSE	TRUE	FALSE	FALSE	FALSE	FALSE	FALSE	FALSE	8
52	72	White	1	TRUE	22/11/2009	14:22:00	1	20	20	46	21	2	3	FALSE	24/11/2009	25/11/2009	27/11/2009	30/11/2009	07/12/2009	16	3	63	3				0.4	1.6	1.2	4	FALSE	4	FALSE	FALSE	FALSE	FALSE	FALSE	FALSE	FALSE	FALSE	FALSE	TRUE	FALSE	FALSE	FALSE	FALSE	FALSE	FALSE	8
52	72	White	1	TRUE	22/11/2009	14:22:00	1	20	20	46	21	2	3	FALSE	24/11/2009	25/11/2009	27/11/2009	30/11/2009	07/12/2009	16	3	63	3				0.4	1.6	1.2	4	FALSE	4	FALSE	FALSE	FALSE	FALSE	FALSE	FALSE	FALSE	FALSE	FALSE	TRUE	FALSE	FALSE	FALSE	FALSE	FALSE	FALSE	8
52	72	White	1	TRUE	22/11/2009	14:22:00	1	20	20	46	21	2	3	FALSE	24/11/2009	25/11/2009	27/11/2009	30/11/2009	07/12/2009	16	3	63	3				0.4	1.6	1.2	4	FALSE	4	FALSE	FALSE	FALSE	FALSE	FALSE	FALSE	FALSE	FALSE	FALSE	TRUE	FALSE	FALSE	FALSE	FALSE	FALSE	FALSE	8
52	72	White	1	TRUE	22/11/2009	14:22:00	1	20	20	46	21	2	3	FALSE	24/11/2009	25/11/2009	27/11/2009	30/11/2009	07/12/2009	16	3	63	3				0.4	1.6	1.2	4	FALSE	4	FALSE	FALSE	FALSE	FALSE	FALSE	FALSE	FALSE	FALSE	FALSE	TRUE	FALSE	FALSE	FALSE	FALSE	FALSE	FALSE	8
53	83	Indian	1	TRUE	29/11/2009	18:45:00	1	18	20	83	1	1	1	TRUE	30/11/2009	02/12/2009	03/12/2009	07/12/2009	14/12/2009	21	5	53	3				2		2	12	TRUE	8	TRUE	FALSE	FALSE	FALSE	FALSE	FALSE	FALSE	FALSE	FALSE	FALSE	FALSE	FALSE	FALSE	FALSE	FALSE	FALSE	10
53	83	Indian	1	TRUE	29/11/2009	18:45:00	1	18	20	83	1	1	1	TRUE	30/11/2009	02/12/2009	03/12/2009	07/12/2009	14/12/2009	21	5	53	3				2		2	12	TRUE	8	TRUE	FALSE	FALSE	FALSE	FALSE	FALSE	FALSE	FALSE	FALSE	FALSE	FALSE	FALSE	FALSE	FALSE	FALSE	FALSE	10
53	83	Indian	1	TRUE	29/11/2009	18:45:00	1	18	20	83	1	1	1	TRUE	30/11/2009	02/12/2009	03/12/2009	07/12/2009	14/12/2009	21	5	53	3				2		2	12	TRUE	8	TRUE	FALSE	FALSE	FALSE	FALSE	FALSE	FALSE	FALSE	FALSE	FALSE	FALSE	FALSE	FALSE	FALSE	FALSE	FALSE	10
53	83	Indian	1	TRUE	29/11/2009	18:45:00	1	18	20	83	1	1	1	TRUE	30/11/2009	02/12/2009	03/12/2009	07/12/2009	14/12/2009	21	5	53	3				2		2	12	TRUE	8	TRUE	FALSE	FALSE	FALSE	FALSE	FALSE	FALSE	FALSE	FALSE	FALSE	FALSE	FALSE	FALSE	FALSE	FALSE	FALSE	10
53	83	Indian	1	TRUE	29/11/2009	18:45:00	1	18	20	83	1	1	1	TRUE	30/11/2009	02/12/2009	03/12/2009	07/12/2009	14/12/2009	21	5	53	3				2		2	12	TRUE	8	TRUE	FALSE	FALSE	FALSE	FALSE	FALSE	FALSE	FALSE	FALSE	FALSE	FALSE	FALSE	FALSE	FALSE	FALSE	FALSE	10
53	83	Indian	1	TRUE	29/11/2009	18:45:00	1	18	20	83	1	1	1	TRUE	30/11/2009	02/12/2009	03/12/2009	07/12/2009	14/12/2009	21	5	53	3				2		2	12	TRUE	8	TRUE	FALSE	FALSE	FALSE	FALSE	FALSE	FALSE	FALSE	FALSE	FALSE	FALSE	FALSE	FALSE	FALSE	FALSE	FALSE	10
53	83	Indian	1	TRUE	29/11/2009	18:45:00	1	18	20	83	1	1	1	TRUE	30/11/2009	02/12/2009	03/12/2009	07/12/2009	14/12/2009	21	5	53	3				2		2	12	TRUE	8	TRUE	FALSE	FALSE	FALSE	FALSE	FALSE	FALSE	FALSE	FALSE	FALSE	FALSE	FALSE	FALSE	FALSE	FALSE	FALSE	10
53	83	Indian	1	TRUE	29/11/2009	18:45:00	1	18	20	83	1	1	1	TRUE	30/11/2009	02/12/2009	03/12/2009	07/12/2009	14/12/2009	21	5	53	3				2		2	12	TRUE	8	TRUE	FALSE	FALSE	FALSE	FALSE	FALSE	FALSE	FALSE	FALSE	FALSE	FALSE	FALSE	FALSE	FALSE	FALSE	FALSE	10
53	83	Indian	1	TRUE	29/11/2009	18:45:00	1	18	20	83	1	1	1	TRUE	30/11/2009	02/12/2009	03/12/2009	07/12/2009	14/12/2009	21	5	53	3				2		2	12	TRUE	8	TRUE	FALSE	FALSE	FALSE	FALSE	FALSE	FALSE	FALSE	FALSE	FALSE	FALSE	FALSE	FALSE	FALSE	FALSE	FALSE	10
53	83	Indian	1	TRUE	29/11/2009	18:45:00	1	18	20	83	1	1	1	TRUE	30/11/2009	02/12/2009	03/12/2009	07/12/2009	14/12/2009	21	5	53	3				2		2	12	TRUE	8	TRUE	FALSE	FALSE	FALSE	FALSE	FALSE	FALSE	FALSE	FALSE	FALSE	FALSE	FALSE	FALSE	FALSE	FALSE	FALSE	10
54	84	White	1	TRUE	01/12/2009	15:07:00	1	24	20	59	22	1	1	FALSE	03/12/2009	04/12/2009	07/12/2009	08/12/2009	14/12/2009	4	3	60	3				1.4	1.4	1.5	3	FALSE	4	FALSE	FALSE	FALSE	FALSE	TRUE	FALSE	TRUE	TRUE	FALSE	FALSE	FALSE	FALSE	FALSE	FALSE	FALSE	FALSE	0
54	84	White	1	TRUE	01/12/2009	15:07:00	1	24	20	59	22	1	1	FALSE	03/12/2009	04/12/2009	07/12/2009	08/12/2009	14/12/2009	4	3	60	3				1.4	1.4	1.5	3	FALSE	4	FALSE	FALSE	FALSE	FALSE	TRUE	FALSE	TRUE	TRUE	FALSE	FALSE	FALSE	FALSE	FALSE	FALSE	FALSE	FALSE	0
54	84	White	1	TRUE	01/12/2009	15:07:00	1	24	20	59	22	1	1	FALSE	03/12/2009	04/12/2009	07/12/2009	08/12/2009	14/12/2009	4	3	60	3				1.4	1.4	1.5	3	FALSE	4	FALSE	FALSE	FALSE	FALSE	TRUE	FALSE	TRUE	TRUE	FALSE	FALSE	FALSE	FALSE	FALSE	FALSE	FALSE	FALSE	0
54	84	White	1	TRUE	01/12/2009	15:07:00	1	24	20	59	22	1	1	FALSE	03/12/2009	04/12/2009	07/12/2009	08/12/2009	14/12/2009	4	3	60	3				1.4	1.4	1.5	3	FALSE	4	FALSE	FALSE	FALSE	FALSE	TRUE	FALSE	TRUE	TRUE	FALSE	FALSE	FALSE	FALSE	FALSE	FALSE	FALSE	FALSE	0
54	84	White	1	TRUE	01/12/2009	15:07:00	1	24	20	59	22	1	1	FALSE	03/12/2009	04/12/2009	07/12/2009	08/12/2009	14/12/2009	4	3	60	3				1.4	1.4	1.5	3	FALSE	4	FALSE	FALSE	FALSE	FALSE	TRUE	FALSE	TRUE	TRUE	FALSE	FALSE	FALSE	FALSE	FALSE	FALSE	FALSE	FALSE	0
54	84	White	1	TRUE	01/12/2009	15:07:00	1	24	20	59	22	1	1	FALSE	03/12/2009	04/12/2009	07/12/2009	08/12/2009	14/12/2009	4	3	60	3				1.4	1.4	1.5	3	FALSE	4	FALSE	FALSE	FALSE	FALSE	TRUE	FALSE	TRUE	TRUE	FALSE	FALSE	FALSE	FALSE	FALSE	FALSE	FALSE	FALSE	0
54	84	White	1	TRUE	01/12/2009	15:07:00	1	24	20	59	22	1	1	FALSE	03/12/2009	04/12/2009	07/12/2009	08/12/2009	14/12/2009	4	3	60	3				1.4	1.4	1.5	3	FALSE	4	FALSE	FALSE	FALSE	FALSE	TRUE	FALSE	TRUE	TRUE	FALSE	FALSE	FALSE	FALSE	FALSE	FALSE	FALSE	FALSE	0
54	84	White	1	TRUE	01/12/2009	15:07:00	1	24	20	59	22	1	1	FALSE	03/12/2009	04/12/2009	07/12/2009	08/12/2009	14/12/2009	4	3	60	3				1.4	1.4	1.5	3	FALSE	4	FALSE	FALSE	FALSE	FALSE	TRUE	FALSE	TRUE	TRUE	FALSE	FALSE	FALSE	FALSE	FALSE	FALSE	FALSE	FALSE	0
54	84	White	1	TRUE	01/12/2009	15:07:00	1	24	20	59	22	1	1	FALSE	03/12/2009	04/12/2009	07/12/2009	08/12/2009	14/12/2009	4	3	60	3				1.4	1.4	1.5	3	FALSE	4	FALSE	FALSE	FALSE	FALSE	TRUE	FALSE	TRUE	TRUE	FALSE	FALSE	FALSE	FALSE	FALSE	FALSE	FALSE	FALSE	0
54	84	White	1	TRUE	01/12/2009	15:07:00	1	24	20	59	22	1	1	FALSE	03/12/2009	04/12/2009	07/12/2009	08/12/2009	14/12/2009	4	3	60	3				1.4	1.4	1.5	3	FALSE	4	FALSE	FALSE	FALSE	FALSE	TRUE	FALSE	TRUE	TRUE	FALSE	FALSE	FALSE	FALSE	FALSE	FALSE	FALSE	FALSE	0
57	85	White	1	TRUE	09/12/2009	15:25:00	1	18	20	68	24	1	1	TRUE	10/12/2009	11/12/2009	14/12/2009	16/12/2009			1	67	2				0.6	0.9		4	TRUE	5	FALSE	FALSE	FALSE	TRUE	FALSE	FALSE	FALSE	FALSE	FALSE	FALSE	FALSE	FALSE	FALSE	FALSE	FALSE	TRUE	5
57	85	White	1	TRUE	09/12/2009	15:25:00	1	18	20	68	24	1	1	TRUE	10/12/2009	11/12/2009	14/12/2009	16/12/2009			1	67	2				0.6	0.9		4	TRUE	5	FALSE	FALSE	FALSE	TRUE	FALSE	FALSE	FALSE	FALSE	FALSE	FALSE	FALSE	FALSE	FALSE	FALSE	FALSE	TRUE	5
57	85	White	1	TRUE	09/12/2009	15:25:00	1	18	20	68	24	1	1	TRUE	10/12/2009	11/12/2009	14/12/2009	16/12/2009			1	67	2				0.6	0.9		4	TRUE	5	FALSE	FALSE	FALSE	TRUE	FALSE	FALSE	FALSE	FALSE	FALSE	FALSE	FALSE	FALSE	FALSE	FALSE	FALSE	TRUE	5
57	85	White	1	TRUE	09/12/2009	15:25:00	1	18	20	68	24	1	1	TRUE	10/12/2009	11/12/2009	14/12/2009	16/12/2009			1	67	2				0.6	0.9		4	TRUE	5	FALSE	FALSE	FALSE	TRUE	FALSE	FALSE	FALSE	FALSE	FALSE	FALSE	FALSE	FALSE	FALSE	FALSE	FALSE	TRUE	5
57	85	White	1	TRUE	09/12/2009	15:25:00	1	18	20	68	24	1	1	TRUE	10/12/2009	11/12/2009	14/12/2009	16/12/2009			1	67	2				0.6	0.9		4	TRUE	5	FALSE	FALSE	FALSE	TRUE	FALSE	FALSE	FALSE	FALSE	FALSE	FALSE	FALSE	FALSE	FALSE	FALSE	FALSE	TRUE	5
57	85	White	1	TRUE	09/12/2009	15:25:00	1	18	20	68	24	1	1	TRUE	10/12/2009	11/12/2009	14/12/2009	16/12/2009			1	67	2				0.6	0.9		4	TRUE	5	FALSE	FALSE	FALSE	TRUE	FALSE	FALSE	FALSE	FALSE	FALSE	FALSE	FALSE	FALSE	FALSE	FALSE	FALSE	TRUE	5
57	85	White	1	TRUE	09/12/2009	15:25:00	1	18	20	68	24	1	1	TRUE	10/12/2009	11/12/2009	14/12/2009	16/12/2009			1	67	2				0.6	0.9		4	TRUE	5	FALSE	FALSE	FALSE	TRUE	FALSE	FALSE	FALSE	FALSE	FALSE	FALSE	FALSE	FALSE	FALSE	FALSE	FALSE	TRUE	5
57	85	White	1	TRUE	09/12/2009	15:25:00	1	18	20	68	24	1	1	TRUE	10/12/2009	11/12/2009	14/12/2009	16/12/2009			1	67	2				0.6	0.9		4	TRUE	5	FALSE	FALSE	FALSE	TRUE	FALSE	FALSE	FALSE	FALSE	FALSE	FALSE	FALSE	FALSE	FALSE	FALSE	FALSE	TRUE	5
58	66	White	1	TRUE	04/01/2010	14:46:00	1	45	20	76	18	1	1	FALSE	06/01/2010	07/01/2010	08/01/2010	11/01/2010		4	3	61	3				0.2	0.2		2	FALSE	2	FALSE	FALSE	FALSE	FALSE	FALSE	FALSE	FALSE	FALSE	FALSE	FALSE	FALSE	FALSE	FALSE	FALSE	FALSE	FALSE	4
58	66	White	1	TRUE	04/01/2010	14:46:00	1	45	20	76	18	1	1	FALSE	06/01/2010	07/01/2010	08/01/2010	11/01/2010		4	3	61	3				0.2	0.2		2	FALSE	2	FALSE	FALSE	FALSE	FALSE	FALSE	FALSE	FALSE	FALSE	FALSE	FALSE	FALSE	FALSE	FALSE	FALSE	FALSE	FALSE	4
58	66	White	1	TRUE	04/01/2010	14:46:00	1	45	20	76	18	1	1	FALSE	06/01/2010	07/01/2010	08/01/2010	11/01/2010		4	3	61	3				0.2	0.2		2	FALSE	2	FALSE	FALSE	FALSE	FALSE	FALSE	FALSE	FALSE	FALSE	FALSE	FALSE	FALSE	FALSE	FALSE	FALSE	FALSE	FALSE	4
58	66	White	1	TRUE	04/01/2010	14:46:00	1	45	20	76	18	1	1	FALSE	06/01/2010	07/01/2010	08/01/2010	11/01/2010		4	3	61	3				0.2	0.2		2	FALSE	2	FALSE	FALSE	FALSE	FALSE	FALSE	FALSE	FALSE	FALSE	FALSE	FALSE	FALSE	FALSE	FALSE	FALSE	FALSE	FALSE	4
58	66	White	1	TRUE	04/01/2010	14:46:00	1	45	20	76	18	1	1	FALSE	06/01/2010	07/01/2010	08/01/2010	11/01/2010		4	3	61	3				0.2	0.2		2	FALSE	2	FALSE	FALSE	FALSE	FALSE	FALSE	FALSE	FALSE	FALSE	FALSE	FALSE	FALSE	FALSE	FALSE	FALSE	FALSE	FALSE	4
58	66	White	1	TRUE	04/01/2010	14:46:00	1	45	20	76	18	1	1	FALSE	06/01/2010	07/01/2010	08/01/2010	11/01/2010		4	3	61	3				0.2	0.2		2	FALSE	2	FALSE	FALSE	FALSE	FALSE	FALSE	FALSE	FALSE	FALSE	FALSE	FALSE	FALSE	FALSE	FALSE	FALSE	FALSE	FALSE	4
58	66	White	1	TRUE	04/01/2010	14:46:00	1	45	20	76	18	1	1	FALSE	06/01/2010	07/01/2010	08/01/2010	11/01/2010		4	3	61	3				0.2	0.2		2	FALSE	2	FALSE	FALSE	FALSE	FALSE	FALSE	FALSE	FALSE	FALSE	FALSE	FALSE	FALSE	FALSE	FALSE	FALSE	FALSE	FALSE	4
58	66	White	1	TRUE	04/01/2010	14:46:00	1	45	20	76	18	1	1	FALSE	06/01/2010	07/01/2010	08/01/2010	11/01/2010		4	3	61	3				0.2	0.2		2	FALSE	2	FALSE	FALSE	FALSE	FALSE	FALSE	FALSE	FALSE	FALSE	FALSE	FALSE	FALSE	FALSE	FALSE	FALSE	FALSE	FALSE	4
59	89	White	1	TRUE	06/01/2010	13:05:00	1	45	20	70	6	3	3	TRUE	07/01/2010		11/01/2010	13/01/2010	20/01/2010	31	4	50	2	0.4	0.8	0.9	1.6	2	2.8	3	FALSE	4	FALSE	TRUE	FALSE	FALSE	FALSE	FALSE	FALSE	FALSE	FALSE	FALSE	FALSE	FALSE	FALSE	FALSE	FALSE	FALSE	1
59	89	White	1	TRUE	06/01/2010	13:05:00	1	45	20	70	6	3	3	TRUE	07/01/2010		11/01/2010	13/01/2010	20/01/2010	31	4	50	2	0.4	0.8	0.9	1.6	2	2.8	3	FALSE	4	FALSE	TRUE	FALSE	FALSE	FALSE	FALSE	FALSE	FALSE	FALSE	FALSE	FALSE	FALSE	FALSE	FALSE	FALSE	FALSE	1
59	89	White	1	TRUE	06/01/2010	13:05:00	1	45	20	70	6	3	3	TRUE	07/01/2010		11/01/2010	13/01/2010	20/01/2010	31	4	50	2	0.4	0.8	0.9	1.6	2	2.8	3	FALSE	4	FALSE	TRUE	FALSE	FALSE	FALSE	FALSE	FALSE	FALSE	FALSE	FALSE	FALSE	FALSE	FALSE	FALSE	FALSE	FALSE	1
59	89	White	1	TRUE	06/01/2010	13:05:00	1	45	20	70	6	3	3	TRUE	07/01/2010		11/01/2010	13/01/2010	20/01/2010	31	4	50	2	0.4	0.8	0.9	1.6	2	2.8	3	FALSE	4	FALSE	TRUE	FALSE	FALSE	FALSE	FALSE	FALSE	FALSE	FALSE	FALSE	FALSE	FALSE	FALSE	FALSE	FALSE	FALSE	1
59	89	White	1	TRUE	06/01/2010	13:05:00	1	45	20	70	6	3	3	TRUE	07/01/2010		11/01/2010	13/01/2010	20/01/2010	31	4	50	2	0.4	0.8	0.9	1.6	2	2.8	3	FALSE	4	FALSE	TRUE	FALSE	FALSE	FALSE	FALSE	FALSE	FALSE	FALSE	FALSE	FALSE	FALSE	FALSE	FALSE	FALSE	FALSE	1
59	89	White	1	TRUE	06/01/2010	13:05:00	1	45	20	70	6	3	3	TRUE	07/01/2010		11/01/2010	13/01/2010	20/01/2010	31	4	50	2	0.4	0.8	0.9	1.6	2	2.8	3	FALSE	4	FALSE	TRUE	FALSE	FALSE	FALSE	FALSE	FALSE	FALSE	FALSE	FALSE	FALSE	FALSE	FALSE	FALSE	FALSE	FALSE	1
59	89	White	1	TRUE	06/01/2010	13:05:00	1	45	20	70	6	3	3	TRUE	07/01/2010		11/01/2010	13/01/2010	20/01/2010	31	4	50	2	0.4	0.8	0.9	1.6	2	2.8	3	FALSE	4	FALSE	TRUE	FALSE	FALSE	FALSE	FALSE	FALSE	FALSE	FALSE	FALSE	FALSE	FALSE	FALSE	FALSE	FALSE	FALSE	1
59	89	White	1	TRUE	06/01/2010	13:05:00	1	45	20	70	6	3	3	TRUE	07/01/2010		11/01/2010	13/01/2010	20/01/2010	31	4	50	2	0.4	0.8	0.9	1.6	2	2.8	3	FALSE	4	FALSE	TRUE	FALSE	FALSE	FALSE	FALSE	FALSE	FALSE	FALSE	FALSE	FALSE	FALSE	FALSE	FALSE	FALSE	FALSE	1
59	89	White	1	TRUE	06/01/2010	13:05:00	1	45	20	70	6	3	3	TRUE	07/01/2010		11/01/2010	13/01/2010	20/01/2010	31	4	50	2	0.4	0.8	0.9	1.6	2	2.8	3	FALSE	4	FALSE	TRUE	FALSE	FALSE	FALSE	FALSE	FALSE	FALSE	FALSE	FALSE	FALSE	FALSE	FALSE	FALSE	FALSE	FALSE	1
60	80	White	1	FALSE	13/01/2010	15:42:00	1	120	20	66	15	1	1	TRUE	15/01/2010	16/01/2010	18/01/2010	20/01/2010	27/01/2010	21	3	63	2				0.6	0.5	0.9	3	FALSE	5	FALSE	FALSE	FALSE	FALSE	FALSE	FALSE	FALSE	FALSE	FALSE	FALSE	FALSE	TRUE	FALSE	FALSE	FALSE	FALSE	2
60	80	White	1	FALSE	13/01/2010	15:42:00	1	120	20	66	15	1	1	TRUE	15/01/2010	16/01/2010	18/01/2010	20/01/2010	27/01/2010	21	3	63	2				0.6	0.5	0.9	3	FALSE	5	FALSE	FALSE	FALSE	FALSE	FALSE	FALSE	FALSE	FALSE	FALSE	FALSE	FALSE	TRUE	FALSE	FALSE	FALSE	FALSE	2
60	80	White	1	FALSE	13/01/2010	15:42:00	1	120	20	66	15	1	1	TRUE	15/01/2010	16/01/2010	18/01/2010	20/01/2010	27/01/2010	21	3	63	2				0.6	0.5	0.9	3	FALSE	5	FALSE	FALSE	FALSE	FALSE	FALSE	FALSE	FALSE	FALSE	FALSE	FALSE	FALSE	TRUE	FALSE	FALSE	FALSE	FALSE	2
60	80	White	1	FALSE	13/01/2010	15:42:00	1	120	20	66	15	1	1	TRUE	15/01/2010	16/01/2010	18/01/2010	20/01/2010	27/01/2010	21	3	63	2				0.6	0.5	0.9	3	FALSE	5	FALSE	FALSE	FALSE	FALSE	FALSE	FALSE	FALSE	FALSE	FALSE	FALSE	FALSE	TRUE	FALSE	FALSE	FALSE	FALSE	2
60	80	White	1	FALSE	13/01/2010	15:42:00	1	120	20	66	15	1	1	TRUE	15/01/2010	16/01/2010	18/01/2010	20/01/2010	27/01/2010	21	3	63	2				0.6	0.5	0.9	3	FALSE	5	FALSE	FALSE	FALSE	FALSE	FALSE	FALSE	FALSE	FALSE	FALSE	FALSE	FALSE	TRUE	FALSE	FALSE	FALSE	FALSE	2
60	80	White	1	FALSE	13/01/2010	15:42:00	1	120	20	66	15	1	1	TRUE	15/01/2010	16/01/2010	18/01/2010	20/01/2010	27/01/2010	21	3	63	2				0.6	0.5	0.9	3	FALSE	5	FALSE	FALSE	FALSE	FALSE	FALSE	FALSE	FALSE	FALSE	FALSE	FALSE	FALSE	TRUE	FALSE	FALSE	FALSE	FALSE	2
60	80	White	1	FALSE	13/01/2010	15:42:00	1	120	20	66	15	1	1	TRUE	15/01/2010	16/01/2010	18/01/2010	20/01/2010	27/01/2010	21	3	63	2				0.6	0.5	0.9	3	FALSE	5	FALSE	FALSE	FALSE	FALSE	FALSE	FALSE	FALSE	FALSE	FALSE	FALSE	FALSE	TRUE	FALSE	FALSE	FALSE	FALSE	2
60	80	White	1	FALSE	13/01/2010	15:42:00	1	120	20	66	15	1	1	TRUE	15/01/2010	16/01/2010	18/01/2010	20/01/2010	27/01/2010	21	3	63	2				0.6	0.5	0.9	3	FALSE	5	FALSE	FALSE	FALSE	FALSE	FALSE	FALSE	FALSE	FALSE	FALSE	FALSE	FALSE	TRUE	FALSE	FALSE	FALSE	FALSE	2
60	80	White	1	FALSE	13/01/2010	15:42:00	1	120	20	66	15	1	1	TRUE	15/01/2010	16/01/2010	18/01/2010	20/01/2010	27/01/2010	21	3	63	2				0.6	0.5	0.9	3	FALSE	5	FALSE	FALSE	FALSE	FALSE	FALSE	FALSE	FALSE	FALSE	FALSE	FALSE	FALSE	TRUE	FALSE	FALSE	FALSE	FALSE	2
60	80	White	1	FALSE	13/01/2010	15:42:00	1	120	20	66	15	1	1	TRUE	15/01/2010	16/01/2010	18/01/2010	20/01/2010	27/01/2010	21	3	63	2				0.6	0.5	0.9	3	FALSE	5	FALSE	FALSE	FALSE	FALSE	FALSE	FALSE	FALSE	FALSE	FALSE	FALSE	FALSE	TRUE	FALSE	FALSE	FALSE	FALSE	2
61	84	White	1	FALSE	19/01/2010	13:15:00	1		17	102	0	4	2	TRUE	21/01/2010	22/01/2010	25/01/2010	26/01/2010	02/02/2010	8	4	50	2	0.2	0	0			101	8	FALSE	6	FALSE	TRUE	FALSE	FALSE	FALSE	FALSE	FALSE	FALSE	FALSE	FALSE	FALSE	FALSE	FALSE	TRUE	FALSE	FALSE	8
61	84	White	1	FALSE	19/01/2010	13:15:00	1		17	102	0	4	2	TRUE	21/01/2010	22/01/2010	25/01/2010	26/01/2010	02/02/2010	8	4	50	2	0.2	0	0			101	8	FALSE	6	FALSE	TRUE	FALSE	FALSE	FALSE	FALSE	FALSE	FALSE	FALSE	FALSE	FALSE	FALSE	FALSE	TRUE	FALSE	FALSE	8
61	84	White	1	FALSE	19/01/2010	13:15:00	1		17	102	0	4	2	TRUE	21/01/2010	22/01/2010	25/01/2010	26/01/2010	02/02/2010	8	4	50	2	0.2	0	0			101	8	FALSE	6	FALSE	TRUE	FALSE	FALSE	FALSE	FALSE	FALSE	FALSE	FALSE	FALSE	FALSE	FALSE	FALSE	TRUE	FALSE	FALSE	8
61	84	White	1	FALSE	19/01/2010	13:15:00	1		17	102	0	4	2	TRUE	21/01/2010	22/01/2010	25/01/2010	26/01/2010	02/02/2010	8	4	50	2	0.2	0	0			101	8	FALSE	6	FALSE	TRUE	FALSE	FALSE	FALSE	FALSE	FALSE	FALSE	FALSE	FALSE	FALSE	FALSE	FALSE	TRUE	FALSE	FALSE	8
61	84	White	1	FALSE	19/01/2010	13:15:00	1		17	102	0	4	2	TRUE	21/01/2010	22/01/2010	25/01/2010	26/01/2010	02/02/2010	8	4	50	2	0.2	0	0			101	8	FALSE	6	FALSE	TRUE	FALSE	FALSE	FALSE	FALSE	FALSE	FALSE	FALSE	FALSE	FALSE	FALSE	FALSE	TRUE	FALSE	FALSE	8
61	84	White	1	FALSE	19/01/2010	13:15:00	1		17	102	0	4	2	TRUE	21/01/2010	22/01/2010	25/01/2010	26/01/2010	02/02/2010	8	4	50	2	0.2	0	0			101	8	FALSE	6	FALSE	TRUE	FALSE	FALSE	FALSE	FALSE	FALSE	FALSE	FALSE	FALSE	FALSE	FALSE	FALSE	TRUE	FALSE	FALSE	8
61	84	White	1	FALSE	19/01/2010	13:15:00	1		17	102	0	4	2	TRUE	21/01/2010	22/01/2010	25/01/2010	26/01/2010	02/02/2010	8	4	50	2	0.2	0	0			101	8	FALSE	6	FALSE	TRUE	FALSE	FALSE	FALSE	FALSE	FALSE	FALSE	FALSE	FALSE	FALSE	FALSE	FALSE	TRUE	FALSE	FALSE	8
61	84	White	1	FALSE	19/01/2010	13:15:00	1		17	102	0	4	2	TRUE	21/01/2010	22/01/2010	25/01/2010	26/01/2010	02/02/2010	8	4	50	2	0.2	0	0			101	8	FALSE	6	FALSE	TRUE	FALSE	FALSE	FALSE	FALSE	FALSE	FALSE	FALSE	FALSE	FALSE	FALSE	FALSE	TRUE	FALSE	FALSE	8
61	84	White	1	FALSE	19/01/2010	13:15:00	1		17	102	0	4	2	TRUE	21/01/2010	22/01/2010	25/01/2010	26/01/2010	02/02/2010	8	4	50	2	0.2	0	0			101	8	FALSE	6	FALSE	TRUE	FALSE	FALSE	FALSE	FALSE	FALSE	FALSE	FALSE	FALSE	FALSE	FALSE	FALSE	TRUE	FALSE	FALSE	8
61	84	White	1	FALSE	19/01/2010	13:15:00	1		17	102	0	4	2	TRUE	21/01/2010	22/01/2010	25/01/2010	26/01/2010	02/02/2010	8	4	50	2	0.2	0	0			101	8	FALSE	6	FALSE	TRUE	FALSE	FALSE	FALSE	FALSE	FALSE	FALSE	FALSE	FALSE	FALSE	FALSE	FALSE	TRUE	FALSE	FALSE	8
62	86	White	1	TRUE	23/01/2010	18:47:00	1	19	20	86	0	4	2	FALSE	25/01/2010	26/01/2010	28/01/2010	29/01/2010	05/02/2010	8	4	60	2	0.4	0.1	0.1			101	5	FALSE	4	FALSE	FALSE	FALSE	FALSE	FALSE	FALSE	FALSE	FALSE	FALSE	FALSE	FALSE	FALSE	FALSE	FALSE	FALSE	FALSE	8
62	86	White	1	TRUE	23/01/2010	18:47:00	1	19	20	86	0	4	2	FALSE	25/01/2010	26/01/2010	28/01/2010	29/01/2010	05/02/2010	8	4	60	2	0.4	0.1	0.1			101	5	FALSE	4	FALSE	FALSE	FALSE	FALSE	FALSE	FALSE	FALSE	FALSE	FALSE	FALSE	FALSE	FALSE	FALSE	FALSE	FALSE	FALSE	8
62	86	White	1	TRUE	23/01/2010	18:47:00	1	19	20	86	0	4	2	FALSE	25/01/2010	26/01/2010	28/01/2010	29/01/2010	05/02/2010	8	4	60	2	0.4	0.1	0.1			101	5	FALSE	4	FALSE	FALSE	FALSE	FALSE	FALSE	FALSE	FALSE	FALSE	FALSE	FALSE	FALSE	FALSE	FALSE	FALSE	FALSE	FALSE	8
62	86	White	1	TRUE	23/01/2010	18:47:00	1	19	20	86	0	4	2	FALSE	25/01/2010	26/01/2010	28/01/2010	29/01/2010	05/02/2010	8	4	60	2	0.4	0.1	0.1			101	5	FALSE	4	FALSE	FALSE	FALSE	FALSE	FALSE	FALSE	FALSE	FALSE	FALSE	FALSE	FALSE	FALSE	FALSE	FALSE	FALSE	FALSE	8
62	86	White	1	TRUE	23/01/2010	18:47:00	1	19	20	86	0	4	2	FALSE	25/01/2010	26/01/2010	28/01/2010	29/01/2010	05/02/2010	8	4	60	2	0.4	0.1	0.1			101	5	FALSE	4	FALSE	FALSE	FALSE	FALSE	FALSE	FALSE	FALSE	FALSE	FALSE	FALSE	FALSE	FALSE	FALSE	FALSE	FALSE	FALSE	8
62	86	White	1	TRUE	23/01/2010	18:47:00	1	19	20	86	0	4	2	FALSE	25/01/2010	26/01/2010	28/01/2010	29/01/2010	05/02/2010	8	4	60	2	0.4	0.1	0.1			101	5	FALSE	4	FALSE	FALSE	FALSE	FALSE	FALSE	FALSE	FALSE	FALSE	FALSE	FALSE	FALSE	FALSE	FALSE	FALSE	FALSE	FALSE	8
62	86	White	1	TRUE	23/01/2010	18:47:00	1	19	20	86	0	4	2	FALSE	25/01/2010	26/01/2010	28/01/2010	29/01/2010	05/02/2010	8	4	60	2	0.4	0.1	0.1			101	5	FALSE	4	FALSE	FALSE	FALSE	FALSE	FALSE	FALSE	FALSE	FALSE	FALSE	FALSE	FALSE	FALSE	FALSE	FALSE	FALSE	FALSE	8
62	86	White	1	TRUE	23/01/2010	18:47:00	1	19	20	86	0	4	2	FALSE	25/01/2010	26/01/2010	28/01/2010	29/01/2010	05/02/2010	8	4	60	2	0.4	0.1	0.1			101	5	FALSE	4	FALSE	FALSE	FALSE	FALSE	FALSE	FALSE	FALSE	FALSE	FALSE	FALSE	FALSE	FALSE	FALSE	FALSE	FALSE	FALSE	8
62	86	White	1	TRUE	23/01/2010	18:47:00	1	19	20	86	0	4	2	FALSE	25/01/2010	26/01/2010	28/01/2010	29/01/2010	05/02/2010	8	4	60	2	0.4	0.1	0.1			101	5	FALSE	4	FALSE	FALSE	FALSE	FALSE	FALSE	FALSE	FALSE	FALSE	FALSE	FALSE	FALSE	FALSE	FALSE	FALSE	FALSE	FALSE	8
62	86	White	1	TRUE	23/01/2010	18:47:00	1	19	20	86	0	4	2	FALSE	25/01/2010	26/01/2010	28/01/2010	29/01/2010	05/02/2010	8	4	60	2	0.4	0.1	0.1			101	5	FALSE	4	FALSE	FALSE	FALSE	FALSE	FALSE	FALSE	FALSE	FALSE	FALSE	FALSE	FALSE	FALSE	FALSE	FALSE	FALSE	FALSE	8
63	82	White	1	TRUE	25/01/2010	22:22:00	1	61	20	69	22	1	1	TRUE	26/01/2010	28/01/2010	29/01/2010	01/02/2010			4	53	2				0.9	0.9		8	FALSE	5	FALSE	FALSE	FALSE	FALSE	FALSE	FALSE	FALSE	FALSE	FALSE	FALSE	FALSE	FALSE	FALSE	FALSE	FALSE	FALSE	6
63	82	White	1	TRUE	25/01/2010	22:22:00	1	61	20	69	22	1	1	TRUE	26/01/2010	28/01/2010	29/01/2010	01/02/2010			4	53	2				0.9	0.9		8	FALSE	5	FALSE	FALSE	FALSE	FALSE	FALSE	FALSE	FALSE	FALSE	FALSE	FALSE	FALSE	FALSE	FALSE	FALSE	FALSE	FALSE	6
63	82	White	1	TRUE	25/01/2010	22:22:00	1	61	20	69	22	1	1	TRUE	26/01/2010	28/01/2010	29/01/2010	01/02/2010			4	53	2				0.9	0.9		8	FALSE	5	FALSE	FALSE	FALSE	FALSE	FALSE	FALSE	FALSE	FALSE	FALSE	FALSE	FALSE	FALSE	FALSE	FALSE	FALSE	FALSE	6
63	82	White	1	TRUE	25/01/2010	22:22:00	1	61	20	69	22	1	1	TRUE	26/01/2010	28/01/2010	29/01/2010	01/02/2010			4	53	2				0.9	0.9		8	FALSE	5	FALSE	FALSE	FALSE	FALSE	FALSE	FALSE	FALSE	FALSE	FALSE	FALSE	FALSE	FALSE	FALSE	FALSE	FALSE	FALSE	6
63	82	White	1	TRUE	25/01/2010	22:22:00	1	61	20	69	22	1	1	TRUE	26/01/2010	28/01/2010	29/01/2010	01/02/2010			4	53	2				0.9	0.9		8	FALSE	5	FALSE	FALSE	FALSE	FALSE	FALSE	FALSE	FALSE	FALSE	FALSE	FALSE	FALSE	FALSE	FALSE	FALSE	FALSE	FALSE	6
63	82	White	1	TRUE	25/01/2010	22:22:00	1	61	20	69	22	1	1	TRUE	26/01/2010	28/01/2010	29/01/2010	01/02/2010			4	53	2				0.9	0.9		8	FALSE	5	FALSE	FALSE	FALSE	FALSE	FALSE	FALSE	FALSE	FALSE	FALSE	FALSE	FALSE	FALSE	FALSE	FALSE	FALSE	FALSE	6
63	82	White	1	TRUE	25/01/2010	22:22:00	1	61	20	69	22	1	1	TRUE	26/01/2010	28/01/2010	29/01/2010	01/02/2010			4	53	2				0.9	0.9		8	FALSE	5	FALSE	FALSE	FALSE	FALSE	FALSE	FALSE	FALSE	FALSE	FALSE	FALSE	FALSE	FALSE	FALSE	FALSE	FALSE	FALSE	6
63	82	White	1	TRUE	25/01/2010	22:22:00	1	61	20	69	22	1	1	TRUE	26/01/2010	28/01/2010	29/01/2010	01/02/2010			4	53	2				0.9	0.9		8	FALSE	5	FALSE	FALSE	FALSE	FALSE	FALSE	FALSE	FALSE	FALSE	FALSE	FALSE	FALSE	FALSE	FALSE	FALSE	FALSE	FALSE	6
64	81	White	1	TRUE	28/01/2010	08:49:00	1	2	18	81	15	1	1	TRUE	29/01/2010	01/02/2010	03/02/2010	04/02/2010	11/02/2010	39	5	50	2				2.3	2.4	2.9	8	TRUE	7	TRUE	TRUE	FALSE	TRUE	TRUE	FALSE	FALSE	TRUE	TRUE	TRUE	FALSE	TRUE	FALSE	FALSE	FALSE	TRUE	19
64	81	White	1	TRUE	28/01/2010	08:49:00	1	2	18	81	15	1	1	TRUE	29/01/2010	01/02/2010	03/02/2010	04/02/2010	11/02/2010	39	5	50	2				2.3	2.4	2.9	8	TRUE	7	TRUE	TRUE	FALSE	TRUE	TRUE	FALSE	FALSE	TRUE	TRUE	TRUE	FALSE	TRUE	FALSE	FALSE	FALSE	TRUE	19
64	81	White	1	TRUE	28/01/2010	08:49:00	1	2	18	81	15	1	1	TRUE	29/01/2010	01/02/2010	03/02/2010	04/02/2010	11/02/2010	39	5	50	2				2.3	2.4	2.9	8	TRUE	7	TRUE	TRUE	FALSE	TRUE	TRUE	FALSE	FALSE	TRUE	TRUE	TRUE	FALSE	TRUE	FALSE	FALSE	FALSE	TRUE	19
64	81	White	1	TRUE	28/01/2010	08:49:00	1	2	18	81	15	1	1	TRUE	29/01/2010	01/02/2010	03/02/2010	04/02/2010	11/02/2010	39	5	50	2				2.3	2.4	2.9	8	TRUE	7	TRUE	TRUE	FALSE	TRUE	TRUE	FALSE	FALSE	TRUE	TRUE	TRUE	FALSE	TRUE	FALSE	FALSE	FALSE	TRUE	19
64	81	White	1	TRUE	28/01/2010	08:49:00	1	2	18	81	15	1	1	TRUE	29/01/2010	01/02/2010	03/02/2010	04/02/2010	11/02/2010	39	5	50	2				2.3	2.4	2.9	8	TRUE	7	TRUE	TRUE	FALSE	TRUE	TRUE	FALSE	FALSE	TRUE	TRUE	TRUE	FALSE	TRUE	FALSE	FALSE	FALSE	TRUE	19
64	81	White	1	TRUE	28/01/2010	08:49:00	1	2	18	81	15	1	1	TRUE	29/01/2010	01/02/2010	03/02/2010	04/02/2010	11/02/2010	39	5	50	2				2.3	2.4	2.9	8	TRUE	7	TRUE	TRUE	FALSE	TRUE	TRUE	FALSE	FALSE	TRUE	TRUE	TRUE	FALSE	TRUE	FALSE	FALSE	FALSE	TRUE	19
64	81	White	1	TRUE	28/01/2010	08:49:00	1	2	18	81	15	1	1	TRUE	29/01/2010	01/02/2010	03/02/2010	04/02/2010	11/02/2010	39	5	50	2				2.3	2.4	2.9	8	TRUE	7	TRUE	TRUE	FALSE	TRUE	TRUE	FALSE	FALSE	TRUE	TRUE	TRUE	FALSE	TRUE	FALSE	FALSE	FALSE	TRUE	19
64	81	White	1	TRUE	28/01/2010	08:49:00	1	2	18	81	15	1	1	TRUE	29/01/2010	01/02/2010	03/02/2010	04/02/2010	11/02/2010	39	5	50	2				2.3	2.4	2.9	8	TRUE	7	TRUE	TRUE	FALSE	TRUE	TRUE	FALSE	FALSE	TRUE	TRUE	TRUE	FALSE	TRUE	FALSE	FALSE	FALSE	TRUE	19
64	81	White	1	TRUE	28/01/2010	08:49:00	1	2	18	81	15	1	1	TRUE	29/01/2010	01/02/2010	03/02/2010	04/02/2010	11/02/2010	39	5	50	2				2.3	2.4	2.9	8	TRUE	7	TRUE	TRUE	FALSE	TRUE	TRUE	FALSE	FALSE	TRUE	TRUE	TRUE	FALSE	TRUE	FALSE	FALSE	FALSE	TRUE	19
64	81	White	1	TRUE	28/01/2010	08:49:00	1	2	18	81	15	1	1	TRUE	29/01/2010	01/02/2010	03/02/2010	04/02/2010	11/02/2010	39	5	50	2				2.3	2.4	2.9	8	TRUE	7	TRUE	TRUE	FALSE	TRUE	TRUE	FALSE	FALSE	TRUE	TRUE	TRUE	FALSE	TRUE	FALSE	FALSE	FALSE	TRUE	19
65	73	White	1	TRUE	01/01/2010	00:30:00	1	11	19	95	0	4	2	TRUE	01/02/2010	03/02/2010	05/02/2010	08/02/2010	15/02/2010	15	4	50	1	0.8	0.5	0.5			101	4	TRUE	5	FALSE	TRUE	FALSE	FALSE	FALSE	FALSE	FALSE	TRUE	FALSE	FALSE	FALSE	TRUE	FALSE	FALSE	FALSE	TRUE	6
65	73	White	1	TRUE	01/01/2010	00:30:00	1	11	19	95	0	4	2	TRUE	01/02/2010	03/02/2010	05/02/2010	08/02/2010	15/02/2010	15	4	50	1	0.8	0.5	0.5			101	4	TRUE	5	FALSE	TRUE	FALSE	FALSE	FALSE	FALSE	FALSE	TRUE	FALSE	FALSE	FALSE	TRUE	FALSE	FALSE	FALSE	TRUE	6
65	73	White	1	TRUE	01/01/2010	00:30:00	1	11	19	95	0	4	2	TRUE	01/02/2010	03/02/2010	05/02/2010	08/02/2010	15/02/2010	15	4	50	1	0.8	0.5	0.5			101	4	TRUE	5	FALSE	TRUE	FALSE	FALSE	FALSE	FALSE	FALSE	TRUE	FALSE	FALSE	FALSE	TRUE	FALSE	FALSE	FALSE	TRUE	6
65	73	White	1	TRUE	01/01/2010	00:30:00	1	11	19	95	0	4	2	TRUE	01/02/2010	03/02/2010	05/02/2010	08/02/2010	15/02/2010	15	4	50	1	0.8	0.5	0.5			101	4	TRUE	5	FALSE	TRUE	FALSE	FALSE	FALSE	FALSE	FALSE	TRUE	FALSE	FALSE	FALSE	TRUE	FALSE	FALSE	FALSE	TRUE	6
65	73	White	1	TRUE	01/01/2010	00:30:00	1	11	19	95	0	4	2	TRUE	01/02/2010	03/02/2010	05/02/2010	08/02/2010	15/02/2010	15	4	50	1	0.8	0.5	0.5			101	4	TRUE	5	FALSE	TRUE	FALSE	FALSE	FALSE	FALSE	FALSE	TRUE	FALSE	FALSE	FALSE	TRUE	FALSE	FALSE	FALSE	TRUE	6
65	73	White	1	TRUE	01/01/2010	00:30:00	1	11	19	95	0	4	2	TRUE	01/02/2010	03/02/2010	05/02/2010	08/02/2010	15/02/2010	15	4	50	1	0.8	0.5	0.5			101	4	TRUE	5	FALSE	TRUE	FALSE	FALSE	FALSE	FALSE	FALSE	TRUE	FALSE	FALSE	FALSE	TRUE	FALSE	FALSE	FALSE	TRUE	6
65	73	White	1	TRUE	01/01/2010	00:30:00	1	11	19	95	0	4	2	TRUE	01/02/2010	03/02/2010	05/02/2010	08/02/2010	15/02/2010	15	4	50	1	0.8	0.5	0.5			101	4	TRUE	5	FALSE	TRUE	FALSE	FALSE	FALSE	FALSE	FALSE	TRUE	FALSE	FALSE	FALSE	TRUE	FALSE	FALSE	FALSE	TRUE	6
65	73	White	1	TRUE	01/01/2010	00:30:00	1	11	19	95	0	4	2	TRUE	01/02/2010	03/02/2010	05/02/2010	08/02/2010	15/02/2010	15	4	50	1	0.8	0.5	0.5			101	4	TRUE	5	FALSE	TRUE	FALSE	FALSE	FALSE	FALSE	FALSE	TRUE	FALSE	FALSE	FALSE	TRUE	FALSE	FALSE	FALSE	TRUE	6
65	73	White	1	TRUE	01/01/2010	00:30:00	1	11	19	95	0	4	2	TRUE	01/02/2010	03/02/2010	05/02/2010	08/02/2010	15/02/2010	15	4	50	1	0.8	0.5	0.5			101	4	TRUE	5	FALSE	TRUE	FALSE	FALSE	FALSE	FALSE	FALSE	TRUE	FALSE	FALSE	FALSE	TRUE	FALSE	FALSE	FALSE	TRUE	6
65	73	White	1	TRUE	01/01/2010	00:30:00	1	11	19	95	0	4	2	TRUE	01/02/2010	03/02/2010	05/02/2010	08/02/2010	15/02/2010	15	4	50	1	0.8	0.5	0.5			101	4	TRUE	5	FALSE	TRUE	FALSE	FALSE	FALSE	FALSE	FALSE	TRUE	FALSE	FALSE	FALSE	TRUE	FALSE	FALSE	FALSE	TRUE	6
66	82	White	1	FALSE	31/01/2010	16:21:00	1	21	20	71	0	4	2	TRUE	01/02/2010	03/02/2010	05/02/2010	08/02/2010	15/02/2010	14	4	44	2	0.5	0.8	0.5			101	6	FALSE	8	FALSE	TRUE	FALSE	FALSE	FALSE	FALSE	FALSE	FALSE	FALSE	FALSE	FALSE	FALSE	FALSE	FALSE	FALSE	FALSE	9
66	82	White	1	FALSE	31/01/2010	16:21:00	1	21	20	71	0	4	2	TRUE	01/02/2010	03/02/2010	05/02/2010	08/02/2010	15/02/2010	14	4	44	2	0.5	0.8	0.5			101	6	FALSE	8	FALSE	TRUE	FALSE	FALSE	FALSE	FALSE	FALSE	FALSE	FALSE	FALSE	FALSE	FALSE	FALSE	FALSE	FALSE	FALSE	9
66	82	White	1	FALSE	31/01/2010	16:21:00	1	21	20	71	0	4	2	TRUE	01/02/2010	03/02/2010	05/02/2010	08/02/2010	15/02/2010	14	4	44	2	0.5	0.8	0.5			101	6	FALSE	8	FALSE	TRUE	FALSE	FALSE	FALSE	FALSE	FALSE	FALSE	FALSE	FALSE	FALSE	FALSE	FALSE	FALSE	FALSE	FALSE	9
66	82	White	1	FALSE	31/01/2010	16:21:00	1	21	20	71	0	4	2	TRUE	01/02/2010	03/02/2010	05/02/2010	08/02/2010	15/02/2010	14	4	44	2	0.5	0.8	0.5			101	6	FALSE	8	FALSE	TRUE	FALSE	FALSE	FALSE	FALSE	FALSE	FALSE	FALSE	FALSE	FALSE	FALSE	FALSE	FALSE	FALSE	FALSE	9
66	82	White	1	FALSE	31/01/2010	16:21:00	1	21	20	71	0	4	2	TRUE	01/02/2010	03/02/2010	05/02/2010	08/02/2010	15/02/2010	14	4	44	2	0.5	0.8	0.5			101	6	FALSE	8	FALSE	TRUE	FALSE	FALSE	FALSE	FALSE	FALSE	FALSE	FALSE	FALSE	FALSE	FALSE	FALSE	FALSE	FALSE	FALSE	9
66	82	White	1	FALSE	31/01/2010	16:21:00	1	21	20	71	0	4	2	TRUE	01/02/2010	03/02/2010	05/02/2010	08/02/2010	15/02/2010	14	4	44	2	0.5	0.8	0.5			101	6	FALSE	8	FALSE	TRUE	FALSE	FALSE	FALSE	FALSE	FALSE	FALSE	FALSE	FALSE	FALSE	FALSE	FALSE	FALSE	FALSE	FALSE	9
66	82	White	1	FALSE	31/01/2010	16:21:00	1	21	20	71	0	4	2	TRUE	01/02/2010	03/02/2010	05/02/2010	08/02/2010	15/02/2010	14	4	44	2	0.5	0.8	0.5			101	6	FALSE	8	FALSE	TRUE	FALSE	FALSE	FALSE	FALSE	FALSE	FALSE	FALSE	FALSE	FALSE	FALSE	FALSE	FALSE	FALSE	FALSE	9
66	82	White	1	FALSE	31/01/2010	16:21:00	1	21	20	71	0	4	2	TRUE	01/02/2010	03/02/2010	05/02/2010	08/02/2010	15/02/2010	14	4	44	2	0.5	0.8	0.5			101	6	FALSE	8	FALSE	TRUE	FALSE	FALSE	FALSE	FALSE	FALSE	FALSE	FALSE	FALSE	FALSE	FALSE	FALSE	FALSE	FALSE	FALSE	9
66	82	White	1	FALSE	31/01/2010	16:21:00	1	21	20	71	0	4	2	TRUE	01/02/2010	03/02/2010	05/02/2010	08/02/2010	15/02/2010	14	4	44	2	0.5	0.8	0.5			101	6	FALSE	8	FALSE	TRUE	FALSE	FALSE	FALSE	FALSE	FALSE	FALSE	FALSE	FALSE	FALSE	FALSE	FALSE	FALSE	FALSE	FALSE	9
66	82	White	1	FALSE	31/01/2010	16:21:00	1	21	20	71	0	4	2	TRUE	01/02/2010	03/02/2010	05/02/2010	08/02/2010	15/02/2010	14	4	44	2	0.5	0.8	0.5			101	6	FALSE	8	FALSE	TRUE	FALSE	FALSE	FALSE	FALSE	FALSE	FALSE	FALSE	FALSE	FALSE	FALSE	FALSE	FALSE	FALSE	FALSE	9
68	82	White	1	FALSE	31/01/2010	13:58:00	1	20	20	56	0	4	2	FALSE	02/02/2010	03/02/2010	04/02/2010	08/02/2010	15/02/2010	10	5	50	2	0.5	0.6	0			101	5	FALSE	4	FALSE	FALSE	FALSE	TRUE	TRUE	FALSE	FALSE	FALSE	FALSE	TRUE	TRUE	FALSE	FALSE	FALSE	FALSE	TRUE	10
68	82	White	1	FALSE	31/01/2010	13:58:00	1	20	20	56	0	4	2	FALSE	02/02/2010	03/02/2010	04/02/2010	08/02/2010	15/02/2010	10	5	50	2	0.5	0.6	0			101	5	FALSE	4	FALSE	FALSE	FALSE	TRUE	TRUE	FALSE	FALSE	FALSE	FALSE	TRUE	TRUE	FALSE	FALSE	FALSE	FALSE	TRUE	10
68	82	White	1	FALSE	31/01/2010	13:58:00	1	20	20	56	0	4	2	FALSE	02/02/2010	03/02/2010	04/02/2010	08/02/2010	15/02/2010	10	5	50	2	0.5	0.6	0			101	5	FALSE	4	FALSE	FALSE	FALSE	TRUE	TRUE	FALSE	FALSE	FALSE	FALSE	TRUE	TRUE	FALSE	FALSE	FALSE	FALSE	TRUE	10
68	82	White	1	FALSE	31/01/2010	13:58:00	1	20	20	56	0	4	2	FALSE	02/02/2010	03/02/2010	04/02/2010	08/02/2010	15/02/2010	10	5	50	2	0.5	0.6	0			101	5	FALSE	4	FALSE	FALSE	FALSE	TRUE	TRUE	FALSE	FALSE	FALSE	FALSE	TRUE	TRUE	FALSE	FALSE	FALSE	FALSE	TRUE	10
68	82	White	1	FALSE	31/01/2010	13:58:00	1	20	20	56	0	4	2	FALSE	02/02/2010	03/02/2010	04/02/2010	08/02/2010	15/02/2010	10	5	50	2	0.5	0.6	0			101	5	FALSE	4	FALSE	FALSE	FALSE	TRUE	TRUE	FALSE	FALSE	FALSE	FALSE	TRUE	TRUE	FALSE	FALSE	FALSE	FALSE	TRUE	10
68	82	White	1	FALSE	31/01/2010	13:58:00	1	20	20	56	0	4	2	FALSE	02/02/2010	03/02/2010	04/02/2010	08/02/2010	15/02/2010	10	5	50	2	0.5	0.6	0			101	5	FALSE	4	FALSE	FALSE	FALSE	TRUE	TRUE	FALSE	FALSE	FALSE	FALSE	TRUE	TRUE	FALSE	FALSE	FALSE	FALSE	TRUE	10
68	82	White	1	FALSE	31/01/2010	13:58:00	1	20	20	56	0	4	2	FALSE	02/02/2010	03/02/2010	04/02/2010	08/02/2010	15/02/2010	10	5	50	2	0.5	0.6	0			101	5	FALSE	4	FALSE	FALSE	FALSE	TRUE	TRUE	FALSE	FALSE	FALSE	FALSE	TRUE	TRUE	FALSE	FALSE	FALSE	FALSE	TRUE	10
68	82	White	1	FALSE	31/01/2010	13:58:00	1	20	20	56	0	4	2	FALSE	02/02/2010	03/02/2010	04/02/2010	08/02/2010	15/02/2010	10	5	50	2	0.5	0.6	0			101	5	FALSE	4	FALSE	FALSE	FALSE	TRUE	TRUE	FALSE	FALSE	FALSE	FALSE	TRUE	TRUE	FALSE	FALSE	FALSE	FALSE	TRUE	10
68	82	White	1	FALSE	31/01/2010	13:58:00	1	20	20	56	0	4	2	FALSE	02/02/2010	03/02/2010	04/02/2010	08/02/2010	15/02/2010	10	5	50	2	0.5	0.6	0			101	5	FALSE	4	FALSE	FALSE	FALSE	TRUE	TRUE	FALSE	FALSE	FALSE	FALSE	TRUE	TRUE	FALSE	FALSE	FALSE	FALSE	TRUE	10
68	82	White	1	FALSE	31/01/2010	13:58:00	1	20	20	56	0	4	2	FALSE	02/02/2010	03/02/2010	04/02/2010	08/02/2010	15/02/2010	10	5	50	2	0.5	0.6	0			101	5	FALSE	4	FALSE	FALSE	FALSE	TRUE	TRUE	FALSE	FALSE	FALSE	FALSE	TRUE	TRUE	FALSE	FALSE	FALSE	FALSE	TRUE	10
69	85	White	2	TRUE	01/02/2010	13:00:00	1	22	20	69	6	4	3	FALSE	03/02/2010	04/02/2010	05/02/2010	08/02/2010	15/02/2010	19	2	53	2	0.6	0.7	0.5	2.1	2	2	7	FALSE	4	FALSE	FALSE	FALSE	FALSE	FALSE	FALSE	FALSE	FALSE	FALSE	FALSE	FALSE	FALSE	FALSE	FALSE	FALSE	FALSE	3
69	85	White	2	TRUE	01/02/2010	13:00:00	1	22	20	69	6	4	3	FALSE	03/02/2010	04/02/2010	05/02/2010	08/02/2010	15/02/2010	19	2	53	2	0.6	0.7	0.5	2.1	2	2	7	FALSE	4	FALSE	FALSE	FALSE	FALSE	FALSE	FALSE	FALSE	FALSE	FALSE	FALSE	FALSE	FALSE	FALSE	FALSE	FALSE	FALSE	3
69	85	White	2	TRUE	01/02/2010	13:00:00	1	22	20	69	6	4	3	FALSE	03/02/2010	04/02/2010	05/02/2010	08/02/2010	15/02/2010	19	2	53	2	0.6	0.7	0.5	2.1	2	2	7	FALSE	4	FALSE	FALSE	FALSE	FALSE	FALSE	FALSE	FALSE	FALSE	FALSE	FALSE	FALSE	FALSE	FALSE	FALSE	FALSE	FALSE	3
69	85	White	2	TRUE	01/02/2010	13:00:00	1	22	20	69	6	4	3	FALSE	03/02/2010	04/02/2010	05/02/2010	08/02/2010	15/02/2010	19	2	53	2	0.6	0.7	0.5	2.1	2	2	7	FALSE	4	FALSE	FALSE	FALSE	FALSE	FALSE	FALSE	FALSE	FALSE	FALSE	FALSE	FALSE	FALSE	FALSE	FALSE	FALSE	FALSE	3
69	85	White	2	TRUE	01/02/2010	13:00:00	1	22	20	69	6	4	3	FALSE	03/02/2010	04/02/2010	05/02/2010	08/02/2010	15/02/2010	19	2	53	2	0.6	0.7	0.5	2.1	2	2	7	FALSE	4	FALSE	FALSE	FALSE	FALSE	FALSE	FALSE	FALSE	FALSE	FALSE	FALSE	FALSE	FALSE	FALSE	FALSE	FALSE	FALSE	3
69	85	White	2	TRUE	01/02/2010	13:00:00	1	22	20	69	6	4	3	FALSE	03/02/2010	04/02/2010	05/02/2010	08/02/2010	15/02/2010	19	2	53	2	0.6	0.7	0.5	2.1	2	2	7	FALSE	4	FALSE	FALSE	FALSE	FALSE	FALSE	FALSE	FALSE	FALSE	FALSE	FALSE	FALSE	FALSE	FALSE	FALSE	FALSE	FALSE	3
69	85	White	2	TRUE	01/02/2010	13:00:00	1	22	20	69	6	4	3	FALSE	03/02/2010	04/02/2010	05/02/2010	08/02/2010	15/02/2010	19	2	53	2	0.6	0.7	0.5	2.1	2	2	7	FALSE	4	FALSE	FALSE	FALSE	FALSE	FALSE	FALSE	FALSE	FALSE	FALSE	FALSE	FALSE	FALSE	FALSE	FALSE	FALSE	FALSE	3
69	85	White	2	TRUE	01/02/2010	13:00:00	1	22	20	69	6	4	3	FALSE	03/02/2010	04/02/2010	05/02/2010	08/02/2010	15/02/2010	19	2	53	2	0.6	0.7	0.5	2.1	2	2	7	FALSE	4	FALSE	FALSE	FALSE	FALSE	FALSE	FALSE	FALSE	FALSE	FALSE	FALSE	FALSE	FALSE	FALSE	FALSE	FALSE	FALSE	3
69	85	White	2	TRUE	01/02/2010	13:00:00	1	22	20	69	6	4	3	FALSE	03/02/2010	04/02/2010	05/02/2010	08/02/2010	15/02/2010	19	2	53	2	0.6	0.7	0.5	2.1	2	2	7	FALSE	4	FALSE	FALSE	FALSE	FALSE	FALSE	FALSE	FALSE	FALSE	FALSE	FALSE	FALSE	FALSE	FALSE	FALSE	FALSE	FALSE	3
69	85	White	2	TRUE	01/02/2010	13:00:00	1	22	20	69	6	4	3	FALSE	03/02/2010	04/02/2010	05/02/2010	08/02/2010	15/02/2010	19	2	53	2	0.6	0.7	0.5	2.1	2	2	7	FALSE	4	FALSE	FALSE	FALSE	FALSE	FALSE	FALSE	FALSE	FALSE	FALSE	FALSE	FALSE	FALSE	FALSE	FALSE	FALSE	FALSE	3
70	71	White	1	TRUE	10/02/2010	20:45:00	1	20	20	95	28	1	1	TRUE	11/02/2010	12/02/2010	15/02/2010	17/02/2010	24/02/2010	100	4	50	3				0.8	0.8	0.8	7	FALSE	3	FALSE	FALSE	FALSE	FALSE	TRUE	FALSE	FALSE	FALSE	FALSE	FALSE	TRUE	FALSE	FALSE	FALSE	FALSE	FALSE	9
70	71	White	1	TRUE	10/02/2010	20:45:00	1	20	20	95	28	1	1	TRUE	11/02/2010	12/02/2010	15/02/2010	17/02/2010	24/02/2010	100	4	50	3				0.8	0.8	0.8	7	FALSE	3	FALSE	FALSE	FALSE	FALSE	TRUE	FALSE	FALSE	FALSE	FALSE	FALSE	TRUE	FALSE	FALSE	FALSE	FALSE	FALSE	9
70	71	White	1	TRUE	10/02/2010	20:45:00	1	20	20	95	28	1	1	TRUE	11/02/2010	12/02/2010	15/02/2010	17/02/2010	24/02/2010	100	4	50	3				0.8	0.8	0.8	7	FALSE	3	FALSE	FALSE	FALSE	FALSE	TRUE	FALSE	FALSE	FALSE	FALSE	FALSE	TRUE	FALSE	FALSE	FALSE	FALSE	FALSE	9
70	71	White	1	TRUE	10/02/2010	20:45:00	1	20	20	95	28	1	1	TRUE	11/02/2010	12/02/2010	15/02/2010	17/02/2010	24/02/2010	100	4	50	3				0.8	0.8	0.8	7	FALSE	3	FALSE	FALSE	FALSE	FALSE	TRUE	FALSE	FALSE	FALSE	FALSE	FALSE	TRUE	FALSE	FALSE	FALSE	FALSE	FALSE	9
70	71	White	1	TRUE	10/02/2010	20:45:00	1	20	20	95	28	1	1	TRUE	11/02/2010	12/02/2010	15/02/2010	17/02/2010	24/02/2010	100	4	50	3				0.8	0.8	0.8	7	FALSE	3	FALSE	FALSE	FALSE	FALSE	TRUE	FALSE	FALSE	FALSE	FALSE	FALSE	TRUE	FALSE	FALSE	FALSE	FALSE	FALSE	9
70	71	White	1	TRUE	10/02/2010	20:45:00	1	20	20	95	28	1	1	TRUE	11/02/2010	12/02/2010	15/02/2010	17/02/2010	24/02/2010	100	4	50	3				0.8	0.8	0.8	7	FALSE	3	FALSE	FALSE	FALSE	FALSE	TRUE	FALSE	FALSE	FALSE	FALSE	FALSE	TRUE	FALSE	FALSE	FALSE	FALSE	FALSE	9
70	71	White	1	TRUE	10/02/2010	20:45:00	1	20	20	95	28	1	1	TRUE	11/02/2010	12/02/2010	15/02/2010	17/02/2010	24/02/2010	100	4	50	3				0.8	0.8	0.8	7	FALSE	3	FALSE	FALSE	FALSE	FALSE	TRUE	FALSE	FALSE	FALSE	FALSE	FALSE	TRUE	FALSE	FALSE	FALSE	FALSE	FALSE	9
70	71	White	1	TRUE	10/02/2010	20:45:00	1	20	20	95	28	1	1	TRUE	11/02/2010	12/02/2010	15/02/2010	17/02/2010	24/02/2010	100	4	50	3				0.8	0.8	0.8	7	FALSE	3	FALSE	FALSE	FALSE	FALSE	TRUE	FALSE	FALSE	FALSE	FALSE	FALSE	TRUE	FALSE	FALSE	FALSE	FALSE	FALSE	9
70	71	White	1	TRUE	10/02/2010	20:45:00	1	20	20	95	28	1	1	TRUE	11/02/2010	12/02/2010	15/02/2010	17/02/2010	24/02/2010	100	4	50	3				0.8	0.8	0.8	7	FALSE	3	FALSE	FALSE	FALSE	FALSE	TRUE	FALSE	FALSE	FALSE	FALSE	FALSE	TRUE	FALSE	FALSE	FALSE	FALSE	FALSE	9
70	71	White	1	TRUE	10/02/2010	20:45:00	1	20	20	95	28	1	1	TRUE	11/02/2010	12/02/2010	15/02/2010	17/02/2010	24/02/2010	100	4	50	3				0.8	0.8	0.8	7	FALSE	3	FALSE	FALSE	FALSE	FALSE	TRUE	FALSE	FALSE	FALSE	FALSE	FALSE	TRUE	FALSE	FALSE	FALSE	FALSE	FALSE	9
71	69	White	1	TRUE	10/02/2010	19:02:00	1	21	17	45	0	4	2	FALSE	12/02/2010	13/02/2010	15/02/2010	17/02/2010		30	6	49	1		0	0.1			101	6	TRUE	4	FALSE	FALSE	FALSE	FALSE	FALSE	FALSE	FALSE	TRUE	FALSE	FALSE	FALSE	FALSE	FALSE	FALSE	FALSE	TRUE	12
71	69	White	1	TRUE	10/02/2010	19:02:00	1	21	17	45	0	4	2	FALSE	12/02/2010	13/02/2010	15/02/2010	17/02/2010		30	6	49	1		0	0.1			101	6	TRUE	4	FALSE	FALSE	FALSE	FALSE	FALSE	FALSE	FALSE	TRUE	FALSE	FALSE	FALSE	FALSE	FALSE	FALSE	FALSE	TRUE	12
71	69	White	1	TRUE	10/02/2010	19:02:00	1	21	17	45	0	4	2	FALSE	12/02/2010	13/02/2010	15/02/2010	17/02/2010		30	6	49	1		0	0.1			101	6	TRUE	4	FALSE	FALSE	FALSE	FALSE	FALSE	FALSE	FALSE	TRUE	FALSE	FALSE	FALSE	FALSE	FALSE	FALSE	FALSE	TRUE	12
71	69	White	1	TRUE	10/02/2010	19:02:00	1	21	17	45	0	4	2	FALSE	12/02/2010	13/02/2010	15/02/2010	17/02/2010		30	6	49	1		0	0.1			101	6	TRUE	4	FALSE	FALSE	FALSE	FALSE	FALSE	FALSE	FALSE	TRUE	FALSE	FALSE	FALSE	FALSE	FALSE	FALSE	FALSE	TRUE	12
71	69	White	1	TRUE	10/02/2010	19:02:00	1	21	17	45	0	4	2	FALSE	12/02/2010	13/02/2010	15/02/2010	17/02/2010		30	6	49	1		0	0.1			101	6	TRUE	4	FALSE	FALSE	FALSE	FALSE	FALSE	FALSE	FALSE	TRUE	FALSE	FALSE	FALSE	FALSE	FALSE	FALSE	FALSE	TRUE	12
71	69	White	1	TRUE	10/02/2010	19:02:00	1	21	17	45	0	4	2	FALSE	12/02/2010	13/02/2010	15/02/2010	17/02/2010		30	6	49	1		0	0.1			101	6	TRUE	4	FALSE	FALSE	FALSE	FALSE	FALSE	FALSE	FALSE	TRUE	FALSE	FALSE	FALSE	FALSE	FALSE	FALSE	FALSE	TRUE	12
71	69	White	1	TRUE	10/02/2010	19:02:00	1	21	17	45	0	4	2	FALSE	12/02/2010	13/02/2010	15/02/2010	17/02/2010		30	6	49	1		0	0.1			101	6	TRUE	4	FALSE	FALSE	FALSE	FALSE	FALSE	FALSE	FALSE	TRUE	FALSE	FALSE	FALSE	FALSE	FALSE	FALSE	FALSE	TRUE	12
71	69	White	1	TRUE	10/02/2010	19:02:00	1	21	17	45	0	4	2	FALSE	12/02/2010	13/02/2010	15/02/2010	17/02/2010		30	6	49	1		0	0.1			101	6	TRUE	4	FALSE	FALSE	FALSE	FALSE	FALSE	FALSE	FALSE	TRUE	FALSE	FALSE	FALSE	FALSE	FALSE	FALSE	FALSE	TRUE	12
71	69	White	1	TRUE	10/02/2010	19:02:00	1	21	17	45	0	4	2	FALSE	12/02/2010	13/02/2010	15/02/2010	17/02/2010		30	6	49	1		0	0.1			101	6	TRUE	4	FALSE	FALSE	FALSE	FALSE	FALSE	FALSE	FALSE	TRUE	FALSE	FALSE	FALSE	FALSE	FALSE	FALSE	FALSE	TRUE	12
71	69	White	1	TRUE	10/02/2010	19:02:00	1	21	17	45	0	4	2	FALSE	12/02/2010	13/02/2010	15/02/2010	17/02/2010		30	6	49	1		0	0.1			101	6	TRUE	4	FALSE	FALSE	FALSE	FALSE	FALSE	FALSE	FALSE	TRUE	FALSE	FALSE	FALSE	FALSE	FALSE	FALSE	FALSE	TRUE	12
72	66	White	1	FALSE	17/02/2010	07:07:00	1	26	20	64	20	1	1	TRUE	17/02/2010	19/02/2010	22/02/2010	24/02/2010	03/03/2010	25	3	62	1				2	2.3	1.3	7	TRUE	6	FALSE	FALSE	FALSE	TRUE	FALSE	FALSE	FALSE	FALSE	FALSE	FALSE	FALSE	FALSE	FALSE	FALSE	FALSE	TRUE	4
72	66	White	1	FALSE	17/02/2010	07:07:00	1	26	20	64	20	1	1	TRUE	17/02/2010	19/02/2010	22/02/2010	24/02/2010	03/03/2010	25	3	62	1				2	2.3	1.3	7	TRUE	6	FALSE	FALSE	FALSE	TRUE	FALSE	FALSE	FALSE	FALSE	FALSE	FALSE	FALSE	FALSE	FALSE	FALSE	FALSE	TRUE	4
72	66	White	1	FALSE	17/02/2010	07:07:00	1	26	20	64	20	1	1	TRUE	17/02/2010	19/02/2010	22/02/2010	24/02/2010	03/03/2010	25	3	62	1				2	2.3	1.3	7	TRUE	6	FALSE	FALSE	FALSE	TRUE	FALSE	FALSE	FALSE	FALSE	FALSE	FALSE	FALSE	FALSE	FALSE	FALSE	FALSE	TRUE	4
72	66	White	1	FALSE	17/02/2010	07:07:00	1	26	20	64	20	1	1	TRUE	17/02/2010	19/02/2010	22/02/2010	24/02/2010	03/03/2010	25	3	62	1				2	2.3	1.3	7	TRUE	6	FALSE	FALSE	FALSE	TRUE	FALSE	FALSE	FALSE	FALSE	FALSE	FALSE	FALSE	FALSE	FALSE	FALSE	FALSE	TRUE	4
72	66	White	1	FALSE	17/02/2010	07:07:00	1	26	20	64	20	1	1	TRUE	17/02/2010	19/02/2010	22/02/2010	24/02/2010	03/03/2010	25	3	62	1				2	2.3	1.3	7	TRUE	6	FALSE	FALSE	FALSE	TRUE	FALSE	FALSE	FALSE	FALSE	FALSE	FALSE	FALSE	FALSE	FALSE	FALSE	FALSE	TRUE	4
72	66	White	1	FALSE	17/02/2010	07:07:00	1	26	20	64	20	1	1	TRUE	17/02/2010	19/02/2010	22/02/2010	24/02/2010	03/03/2010	25	3	62	1				2	2.3	1.3	7	TRUE	6	FALSE	FALSE	FALSE	TRUE	FALSE	FALSE	FALSE	FALSE	FALSE	FALSE	FALSE	FALSE	FALSE	FALSE	FALSE	TRUE	4
72	66	White	1	FALSE	17/02/2010	07:07:00	1	26	20	64	20	1	1	TRUE	17/02/2010	19/02/2010	22/02/2010	24/02/2010	03/03/2010	25	3	62	1				2	2.3	1.3	7	TRUE	6	FALSE	FALSE	FALSE	TRUE	FALSE	FALSE	FALSE	FALSE	FALSE	FALSE	FALSE	FALSE	FALSE	FALSE	FALSE	TRUE	4
72	66	White	1	FALSE	17/02/2010	07:07:00	1	26	20	64	20	1	1	TRUE	17/02/2010	19/02/2010	22/02/2010	24/02/2010	03/03/2010	25	3	62	1				2	2.3	1.3	7	TRUE	6	FALSE	FALSE	FALSE	TRUE	FALSE	FALSE	FALSE	FALSE	FALSE	FALSE	FALSE	FALSE	FALSE	FALSE	FALSE	TRUE	4
72	66	White	1	FALSE	17/02/2010	07:07:00	1	26	20	64	20	1	1	TRUE	17/02/2010	19/02/2010	22/02/2010	24/02/2010	03/03/2010	25	3	62	1				2	2.3	1.3	7	TRUE	6	FALSE	FALSE	FALSE	TRUE	FALSE	FALSE	FALSE	FALSE	FALSE	FALSE	FALSE	FALSE	FALSE	FALSE	FALSE	TRUE	4
72	66	White	1	FALSE	17/02/2010	07:07:00	1	26	20	64	20	1	1	TRUE	17/02/2010	19/02/2010	22/02/2010	24/02/2010	03/03/2010	25	3	62	1				2	2.3	1.3	7	TRUE	6	FALSE	FALSE	FALSE	TRUE	FALSE	FALSE	FALSE	FALSE	FALSE	FALSE	FALSE	FALSE	FALSE	FALSE	FALSE	TRUE	4
72	66	White	1	FALSE	17/02/2010	07:07:00	1	26	20	64	20	1	1	TRUE	17/02/2010	19/02/2010	22/02/2010	24/02/2010	03/03/2010	25	3	62	1				2	2.3	1.3	7	TRUE	6	FALSE	FALSE	FALSE	TRUE	FALSE	FALSE	FALSE	FALSE	FALSE	FALSE	FALSE	FALSE	FALSE	FALSE	FALSE	TRUE	4
72	66	White	1	FALSE	17/02/2010	07:07:00	1	26	20	64	20	1	1	TRUE	17/02/2010	19/02/2010	22/02/2010	24/02/2010	03/03/2010	25	3	62	1				2	2.3	1.3	7	TRUE	6	FALSE	FALSE	FALSE	TRUE	FALSE	FALSE	FALSE	FALSE	FALSE	FALSE	FALSE	FALSE	FALSE	FALSE	FALSE	TRUE	4
73	82	White	1	TRUE	23/02/2010	12:03:00	1	23	20	66	0	4	2	TRUE	24/02/2010	26/02/2010	01/03/2010	03/03/2010	09/03/2010	16	2	67	3	0.4	1	0.7			101	6	FALSE	4	FALSE	TRUE	FALSE	FALSE	FALSE	FALSE	FALSE	FALSE	FALSE	FALSE	FALSE	FALSE	FALSE	FALSE	FALSE	FALSE	3
73	82	White	1	TRUE	23/02/2010	12:03:00	1	23	20	66	0	4	2	TRUE	24/02/2010	26/02/2010	01/03/2010	03/03/2010	09/03/2010	16	2	67	3	0.4	1	0.7			101	6	FALSE	4	FALSE	TRUE	FALSE	FALSE	FALSE	FALSE	FALSE	FALSE	FALSE	FALSE	FALSE	FALSE	FALSE	FALSE	FALSE	FALSE	3
73	82	White	1	TRUE	23/02/2010	12:03:00	1	23	20	66	0	4	2	TRUE	24/02/2010	26/02/2010	01/03/2010	03/03/2010	09/03/2010	16	2	67	3	0.4	1	0.7			101	6	FALSE	4	FALSE	TRUE	FALSE	FALSE	FALSE	FALSE	FALSE	FALSE	FALSE	FALSE	FALSE	FALSE	FALSE	FALSE	FALSE	FALSE	3
73	82	White	1	TRUE	23/02/2010	12:03:00	1	23	20	66	0	4	2	TRUE	24/02/2010	26/02/2010	01/03/2010	03/03/2010	09/03/2010	16	2	67	3	0.4	1	0.7			101	6	FALSE	4	FALSE	TRUE	FALSE	FALSE	FALSE	FALSE	FALSE	FALSE	FALSE	FALSE	FALSE	FALSE	FALSE	FALSE	FALSE	FALSE	3
73	82	White	1	TRUE	23/02/2010	12:03:00	1	23	20	66	0	4	2	TRUE	24/02/2010	26/02/2010	01/03/2010	03/03/2010	09/03/2010	16	2	67	3	0.4	1	0.7			101	6	FALSE	4	FALSE	TRUE	FALSE	FALSE	FALSE	FALSE	FALSE	FALSE	FALSE	FALSE	FALSE	FALSE	FALSE	FALSE	FALSE	FALSE	3
73	82	White	1	TRUE	23/02/2010	12:03:00	1	23	20	66	0	4	2	TRUE	24/02/2010	26/02/2010	01/03/2010	03/03/2010	09/03/2010	16	2	67	3	0.4	1	0.7			101	6	FALSE	4	FALSE	TRUE	FALSE	FALSE	FALSE	FALSE	FALSE	FALSE	FALSE	FALSE	FALSE	FALSE	FALSE	FALSE	FALSE	FALSE	3
73	82	White	1	TRUE	23/02/2010	12:03:00	1	23	20	66	0	4	2	TRUE	24/02/2010	26/02/2010	01/03/2010	03/03/2010	09/03/2010	16	2	67	3	0.4	1	0.7			101	6	FALSE	4	FALSE	TRUE	FALSE	FALSE	FALSE	FALSE	FALSE	FALSE	FALSE	FALSE	FALSE	FALSE	FALSE	FALSE	FALSE	FALSE	3
73	82	White	1	TRUE	23/02/2010	12:03:00	1	23	20	66	0	4	2	TRUE	24/02/2010	26/02/2010	01/03/2010	03/03/2010	09/03/2010	16	2	67	3	0.4	1	0.7			101	6	FALSE	4	FALSE	TRUE	FALSE	FALSE	FALSE	FALSE	FALSE	FALSE	FALSE	FALSE	FALSE	FALSE	FALSE	FALSE	FALSE	FALSE	3
73	82	White	1	TRUE	23/02/2010	12:03:00	1	23	20	66	0	4	2	TRUE	24/02/2010	26/02/2010	01/03/2010	03/03/2010	09/03/2010	16	2	67	3	0.4	1	0.7			101	6	FALSE	4	FALSE	TRUE	FALSE	FALSE	FALSE	FALSE	FALSE	FALSE	FALSE	FALSE	FALSE	FALSE	FALSE	FALSE	FALSE	FALSE	3
73	82	White	1	TRUE	23/02/2010	12:03:00	1	23	20	66	0	4	2	TRUE	24/02/2010	26/02/2010	01/03/2010	03/03/2010	09/03/2010	16	2	67	3	0.4	1	0.7			101	6	FALSE	4	FALSE	TRUE	FALSE	FALSE	FALSE	FALSE	FALSE	FALSE	FALSE	FALSE	FALSE	FALSE	FALSE	FALSE	FALSE	FALSE	3
74	91	White	1	TRUE	23/02/2010	15:47:00	1	22	20	50	6	2	3	TRUE	24/02/2010	26/02/2010	01/03/2010	02/03/2010	09/03/2010	9	4	53	2	1.4	1.5	0.8	0.9	2	0.3	5	FALSE	5	FALSE	TRUE	FALSE	TRUE	FALSE	FALSE	FALSE	FALSE	FALSE	FALSE	TRUE	FALSE	FALSE	FALSE	FALSE	FALSE	3
74	91	White	1	TRUE	23/02/2010	15:47:00	1	22	20	50	6	2	3	TRUE	24/02/2010	26/02/2010	01/03/2010	02/03/2010	09/03/2010	9	4	53	2	1.4	1.5	0.8	0.9	2	0.3	5	FALSE	5	FALSE	TRUE	FALSE	TRUE	FALSE	FALSE	FALSE	FALSE	FALSE	FALSE	TRUE	FALSE	FALSE	FALSE	FALSE	FALSE	3
74	91	White	1	TRUE	23/02/2010	15:47:00	1	22	20	50	6	2	3	TRUE	24/02/2010	26/02/2010	01/03/2010	02/03/2010	09/03/2010	9	4	53	2	1.4	1.5	0.8	0.9	2	0.3	5	FALSE	5	FALSE	TRUE	FALSE	TRUE	FALSE	FALSE	FALSE	FALSE	FALSE	FALSE	TRUE	FALSE	FALSE	FALSE	FALSE	FALSE	3
74	91	White	1	TRUE	23/02/2010	15:47:00	1	22	20	50	6	2	3	TRUE	24/02/2010	26/02/2010	01/03/2010	02/03/2010	09/03/2010	9	4	53	2	1.4	1.5	0.8	0.9	2	0.3	5	FALSE	5	FALSE	TRUE	FALSE	TRUE	FALSE	FALSE	FALSE	FALSE	FALSE	FALSE	TRUE	FALSE	FALSE	FALSE	FALSE	FALSE	3
74	91	White	1	TRUE	23/02/2010	15:47:00	1	22	20	50	6	2	3	TRUE	24/02/2010	26/02/2010	01/03/2010	02/03/2010	09/03/2010	9	4	53	2	1.4	1.5	0.8	0.9	2	0.3	5	FALSE	5	FALSE	TRUE	FALSE	TRUE	FALSE	FALSE	FALSE	FALSE	FALSE	FALSE	TRUE	FALSE	FALSE	FALSE	FALSE	FALSE	3
74	91	White	1	TRUE	23/02/2010	15:47:00	1	22	20	50	6	2	3	TRUE	24/02/2010	26/02/2010	01/03/2010	02/03/2010	09/03/2010	9	4	53	2	1.4	1.5	0.8	0.9	2	0.3	5	FALSE	5	FALSE	TRUE	FALSE	TRUE	FALSE	FALSE	FALSE	FALSE	FALSE	FALSE	TRUE	FALSE	FALSE	FALSE	FALSE	FALSE	3
74	91	White	1	TRUE	23/02/2010	15:47:00	1	22	20	50	6	2	3	TRUE	24/02/2010	26/02/2010	01/03/2010	02/03/2010	09/03/2010	9	4	53	2	1.4	1.5	0.8	0.9	2	0.3	5	FALSE	5	FALSE	TRUE	FALSE	TRUE	FALSE	FALSE	FALSE	FALSE	FALSE	FALSE	TRUE	FALSE	FALSE	FALSE	FALSE	FALSE	3
74	91	White	1	TRUE	23/02/2010	15:47:00	1	22	20	50	6	2	3	TRUE	24/02/2010	26/02/2010	01/03/2010	02/03/2010	09/03/2010	9	4	53	2	1.4	1.5	0.8	0.9	2	0.3	5	FALSE	5	FALSE	TRUE	FALSE	TRUE	FALSE	FALSE	FALSE	FALSE	FALSE	FALSE	TRUE	FALSE	FALSE	FALSE	FALSE	FALSE	3
74	91	White	1	TRUE	23/02/2010	15:47:00	1	22	20	50	6	2	3	TRUE	24/02/2010	26/02/2010	01/03/2010	02/03/2010	09/03/2010	9	4	53	2	1.4	1.5	0.8	0.9	2	0.3	5	FALSE	5	FALSE	TRUE	FALSE	TRUE	FALSE	FALSE	FALSE	FALSE	FALSE	FALSE	TRUE	FALSE	FALSE	FALSE	FALSE	FALSE	3
74	91	White	1	TRUE	23/02/2010	15:47:00	1	22	20	50	6	2	3	TRUE	24/02/2010	26/02/2010	01/03/2010	02/03/2010	09/03/2010	9	4	53	2	1.4	1.5	0.8	0.9	2	0.3	5	FALSE	5	FALSE	TRUE	FALSE	TRUE	FALSE	FALSE	FALSE	FALSE	FALSE	FALSE	TRUE	FALSE	FALSE	FALSE	FALSE	FALSE	3
75	84	White	1	TRUE	25/02/2010	03:10:00	1	36	20	57	0	4	2	TRUE	25/02/2010	26/02/2010	02/03/2010	04/03/2010	11/03/2010		4	55	2	1.1	0	0.8			101	7	FALSE	4	FALSE	FALSE	FALSE	FALSE	FALSE	FALSE	FALSE	FALSE	FALSE	FALSE	FALSE	FALSE	FALSE	FALSE	FALSE	FALSE	7
75	84	White	1	TRUE	25/02/2010	03:10:00	1	36	20	57	0	4	2	TRUE	25/02/2010	26/02/2010	02/03/2010	04/03/2010	11/03/2010		4	55	2	1.1	0	0.8			101	7	FALSE	4	FALSE	FALSE	FALSE	FALSE	FALSE	FALSE	FALSE	FALSE	FALSE	FALSE	FALSE	FALSE	FALSE	FALSE	FALSE	FALSE	7
75	84	White	1	TRUE	25/02/2010	03:10:00	1	36	20	57	0	4	2	TRUE	25/02/2010	26/02/2010	02/03/2010	04/03/2010	11/03/2010		4	55	2	1.1	0	0.8			101	7	FALSE	4	FALSE	FALSE	FALSE	FALSE	FALSE	FALSE	FALSE	FALSE	FALSE	FALSE	FALSE	FALSE	FALSE	FALSE	FALSE	FALSE	7
75	84	White	1	TRUE	25/02/2010	03:10:00	1	36	20	57	0	4	2	TRUE	25/02/2010	26/02/2010	02/03/2010	04/03/2010	11/03/2010		4	55	2	1.1	0	0.8			101	7	FALSE	4	FALSE	FALSE	FALSE	FALSE	FALSE	FALSE	FALSE	FALSE	FALSE	FALSE	FALSE	FALSE	FALSE	FALSE	FALSE	FALSE	7
75	84	White	1	TRUE	25/02/2010	03:10:00	1	36	20	57	0	4	2	TRUE	25/02/2010	26/02/2010	02/03/2010	04/03/2010	11/03/2010		4	55	2	1.1	0	0.8			101	7	FALSE	4	FALSE	FALSE	FALSE	FALSE	FALSE	FALSE	FALSE	FALSE	FALSE	FALSE	FALSE	FALSE	FALSE	FALSE	FALSE	FALSE	7
75	84	White	1	TRUE	25/02/2010	03:10:00	1	36	20	57	0	4	2	TRUE	25/02/2010	26/02/2010	02/03/2010	04/03/2010	11/03/2010		4	55	2	1.1	0	0.8			101	7	FALSE	4	FALSE	FALSE	FALSE	FALSE	FALSE	FALSE	FALSE	FALSE	FALSE	FALSE	FALSE	FALSE	FALSE	FALSE	FALSE	FALSE	7
75	84	White	1	TRUE	25/02/2010	03:10:00	1	36	20	57	0	4	2	TRUE	25/02/2010	26/02/2010	02/03/2010	04/03/2010	11/03/2010		4	55	2	1.1	0	0.8			101	7	FALSE	4	FALSE	FALSE	FALSE	FALSE	FALSE	FALSE	FALSE	FALSE	FALSE	FALSE	FALSE	FALSE	FALSE	FALSE	FALSE	FALSE	7
75	84	White	1	TRUE	25/02/2010	03:10:00	1	36	20	57	0	4	2	TRUE	25/02/2010	26/02/2010	02/03/2010	04/03/2010	11/03/2010		4	55	2	1.1	0	0.8			101	7	FALSE	4	FALSE	FALSE	FALSE	FALSE	FALSE	FALSE	FALSE	FALSE	FALSE	FALSE	FALSE	FALSE	FALSE	FALSE	FALSE	FALSE	7
75	84	White	1	TRUE	25/02/2010	03:10:00	1	36	20	57	0	4	2	TRUE	25/02/2010	26/02/2010	02/03/2010	04/03/2010	11/03/2010		4	55	2	1.1	0	0.8			101	7	FALSE	4	FALSE	FALSE	FALSE	FALSE	FALSE	FALSE	FALSE	FALSE	FALSE	FALSE	FALSE	FALSE	FALSE	FALSE	FALSE	FALSE	7
75	84	White	1	TRUE	25/02/2010	03:10:00	1	36	20	57	0	4	2	TRUE	25/02/2010	26/02/2010	02/03/2010	04/03/2010	11/03/2010		4	55	2	1.1	0	0.8			101	7	FALSE	4	FALSE	FALSE	FALSE	FALSE	FALSE	FALSE	FALSE	FALSE	FALSE	FALSE	FALSE	FALSE	FALSE	FALSE	FALSE	FALSE	7
76	80	White	1	TRUE	03/03/2010	07:20:00	1	3	20	53	24	1	1	TRUE	03/03/2010	05/03/2010	08/03/2010	09/03/2010	16/03/2010	17	3	53	2				1.7	1.5	1.4	8	TRUE	7	FALSE	TRUE	FALSE	FALSE	FALSE	FALSE	FALSE	FALSE	FALSE	FALSE	FALSE	TRUE	FALSE	FALSE	FALSE	TRUE	12
76	80	White	1	TRUE	03/03/2010	07:20:00	1	3	20	53	24	1	1	TRUE	03/03/2010	05/03/2010	08/03/2010	09/03/2010	16/03/2010	17	3	53	2				1.7	1.5	1.4	8	TRUE	7	FALSE	TRUE	FALSE	FALSE	FALSE	FALSE	FALSE	FALSE	FALSE	FALSE	FALSE	TRUE	FALSE	FALSE	FALSE	TRUE	12
76	80	White	1	TRUE	03/03/2010	07:20:00	1	3	20	53	24	1	1	TRUE	03/03/2010	05/03/2010	08/03/2010	09/03/2010	16/03/2010	17	3	53	2				1.7	1.5	1.4	8	TRUE	7	FALSE	TRUE	FALSE	FALSE	FALSE	FALSE	FALSE	FALSE	FALSE	FALSE	FALSE	TRUE	FALSE	FALSE	FALSE	TRUE	12
76	80	White	1	TRUE	03/03/2010	07:20:00	1	3	20	53	24	1	1	TRUE	03/03/2010	05/03/2010	08/03/2010	09/03/2010	16/03/2010	17	3	53	2				1.7	1.5	1.4	8	TRUE	7	FALSE	TRUE	FALSE	FALSE	FALSE	FALSE	FALSE	FALSE	FALSE	FALSE	FALSE	TRUE	FALSE	FALSE	FALSE	TRUE	12
76	80	White	1	TRUE	03/03/2010	07:20:00	1	3	20	53	24	1	1	TRUE	03/03/2010	05/03/2010	08/03/2010	09/03/2010	16/03/2010	17	3	53	2				1.7	1.5	1.4	8	TRUE	7	FALSE	TRUE	FALSE	FALSE	FALSE	FALSE	FALSE	FALSE	FALSE	FALSE	FALSE	TRUE	FALSE	FALSE	FALSE	TRUE	12
76	80	White	1	TRUE	03/03/2010	07:20:00	1	3	20	53	24	1	1	TRUE	03/03/2010	05/03/2010	08/03/2010	09/03/2010	16/03/2010	17	3	53	2				1.7	1.5	1.4	8	TRUE	7	FALSE	TRUE	FALSE	FALSE	FALSE	FALSE	FALSE	FALSE	FALSE	FALSE	FALSE	TRUE	FALSE	FALSE	FALSE	TRUE	12
76	80	White	1	TRUE	03/03/2010	07:20:00	1	3	20	53	24	1	1	TRUE	03/03/2010	05/03/2010	08/03/2010	09/03/2010	16/03/2010	17	3	53	2				1.7	1.5	1.4	8	TRUE	7	FALSE	TRUE	FALSE	FALSE	FALSE	FALSE	FALSE	FALSE	FALSE	FALSE	FALSE	TRUE	FALSE	FALSE	FALSE	TRUE	12
76	80	White	1	TRUE	03/03/2010	07:20:00	1	3	20	53	24	1	1	TRUE	03/03/2010	05/03/2010	08/03/2010	09/03/2010	16/03/2010	17	3	53	2				1.7	1.5	1.4	8	TRUE	7	FALSE	TRUE	FALSE	FALSE	FALSE	FALSE	FALSE	FALSE	FALSE	FALSE	FALSE	TRUE	FALSE	FALSE	FALSE	TRUE	12
76	80	White	1	TRUE	03/03/2010	07:20:00	1	3	20	53	24	1	1	TRUE	03/03/2010	05/03/2010	08/03/2010	09/03/2010	16/03/2010	17	3	53	2				1.7	1.5	1.4	8	TRUE	7	FALSE	TRUE	FALSE	FALSE	FALSE	FALSE	FALSE	FALSE	FALSE	FALSE	FALSE	TRUE	FALSE	FALSE	FALSE	TRUE	12
76	80	White	1	TRUE	03/03/2010	07:20:00	1	3	20	53	24	1	1	TRUE	03/03/2010	05/03/2010	08/03/2010	09/03/2010	16/03/2010	17	3	53	2				1.7	1.5	1.4	8	TRUE	7	FALSE	TRUE	FALSE	FALSE	FALSE	FALSE	FALSE	FALSE	FALSE	FALSE	FALSE	TRUE	FALSE	FALSE	FALSE	TRUE	12
76	80	White	1	TRUE	03/03/2010	07:20:00	1	3	20	53	24	1	1	TRUE	03/03/2010	05/03/2010	08/03/2010	09/03/2010	16/03/2010	17	3	53	2				1.7	1.5	1.4	8	TRUE	7	FALSE	TRUE	FALSE	FALSE	FALSE	FALSE	FALSE	FALSE	FALSE	FALSE	FALSE	TRUE	FALSE	FALSE	FALSE	TRUE	12
77	80	White	1	TRUE	03/03/2010	15:28:00	1		20	50	0	4	2	TRUE	04/03/2010	05/03/2010	08/08/2010				4	60	3	0.5						4	FALSE	5	FALSE	FALSE	FALSE	FALSE	FALSE	FALSE	FALSE	FALSE	FALSE	FALSE	FALSE	TRUE	FALSE	FALSE	FALSE	FALSE	5
77	80	White	1	TRUE	03/03/2010	15:28:00	1		20	50	0	4	2	TRUE	04/03/2010	05/03/2010	08/08/2010				4	60	3	0.5						4	FALSE	5	FALSE	FALSE	FALSE	FALSE	FALSE	FALSE	FALSE	FALSE	FALSE	FALSE	FALSE	TRUE	FALSE	FALSE	FALSE	FALSE	5
77	80	White	1	TRUE	03/03/2010	15:28:00	1		20	50	0	4	2	TRUE	04/03/2010	05/03/2010	08/08/2010				4	60	3	0.5						4	FALSE	5	FALSE	FALSE	FALSE	FALSE	FALSE	FALSE	FALSE	FALSE	FALSE	FALSE	FALSE	TRUE	FALSE	FALSE	FALSE	FALSE	5
77	80	White	1	TRUE	03/03/2010	15:28:00	1		20	50	0	4	2	TRUE	04/03/2010	05/03/2010	08/08/2010				4	60	3	0.5						4	FALSE	5	FALSE	FALSE	FALSE	FALSE	FALSE	FALSE	FALSE	FALSE	FALSE	FALSE	FALSE	TRUE	FALSE	FALSE	FALSE	FALSE	5
77	80	White	1	TRUE	03/03/2010	15:28:00	1		20	50	0	4	2	TRUE	04/03/2010	05/03/2010	08/08/2010				4	60	3	0.5						4	FALSE	5	FALSE	FALSE	FALSE	FALSE	FALSE	FALSE	FALSE	FALSE	FALSE	FALSE	FALSE	TRUE	FALSE	FALSE	FALSE	FALSE	5
77	80	White	1	TRUE	03/03/2010	15:28:00	1		20	50	0	4	2	TRUE	04/03/2010	05/03/2010	08/08/2010				4	60	3	0.5						4	FALSE	5	FALSE	FALSE	FALSE	FALSE	FALSE	FALSE	FALSE	FALSE	FALSE	FALSE	FALSE	TRUE	FALSE	FALSE	FALSE	FALSE	5
78	68	White	1	TRUE	07/03/2010	02:12:00	1	15	20	48	13	2	3	FALSE	08/03/2010	09/03/2010	11/03/2010	12/03/2010			2	65	1	0.4	0.1		0.2	0		4	TRUE	3	FALSE	TRUE	FALSE	FALSE	FALSE	FALSE	FALSE	FALSE	FALSE	FALSE	FALSE	FALSE	FALSE	FALSE	FALSE	TRUE	3
78	68	White	1	TRUE	07/03/2010	02:12:00	1	15	20	48	13	2	3	FALSE	08/03/2010	09/03/2010	11/03/2010	12/03/2010			2	65	1	0.4	0.1		0.2	0		4	TRUE	3	FALSE	TRUE	FALSE	FALSE	FALSE	FALSE	FALSE	FALSE	FALSE	FALSE	FALSE	FALSE	FALSE	FALSE	FALSE	TRUE	3
78	68	White	1	TRUE	07/03/2010	02:12:00	1	15	20	48	13	2	3	FALSE	08/03/2010	09/03/2010	11/03/2010	12/03/2010			2	65	1	0.4	0.1		0.2	0		4	TRUE	3	FALSE	TRUE	FALSE	FALSE	FALSE	FALSE	FALSE	FALSE	FALSE	FALSE	FALSE	FALSE	FALSE	FALSE	FALSE	TRUE	3
78	68	White	1	TRUE	07/03/2010	02:12:00	1	15	20	48	13	2	3	FALSE	08/03/2010	09/03/2010	11/03/2010	12/03/2010			2	65	1	0.4	0.1		0.2	0		4	TRUE	3	FALSE	TRUE	FALSE	FALSE	FALSE	FALSE	FALSE	FALSE	FALSE	FALSE	FALSE	FALSE	FALSE	FALSE	FALSE	TRUE	3
78	68	White	1	TRUE	07/03/2010	02:12:00	1	15	20	48	13	2	3	FALSE	08/03/2010	09/03/2010	11/03/2010	12/03/2010			2	65	1	0.4	0.1		0.2	0		4	TRUE	3	FALSE	TRUE	FALSE	FALSE	FALSE	FALSE	FALSE	FALSE	FALSE	FALSE	FALSE	FALSE	FALSE	FALSE	FALSE	TRUE	3
78	68	White	1	TRUE	07/03/2010	02:12:00	1	15	20	48	13	2	3	FALSE	08/03/2010	09/03/2010	11/03/2010	12/03/2010			2	65	1	0.4	0.1		0.2	0		4	TRUE	3	FALSE	TRUE	FALSE	FALSE	FALSE	FALSE	FALSE	FALSE	FALSE	FALSE	FALSE	FALSE	FALSE	FALSE	FALSE	TRUE	3
78	68	White	1	TRUE	07/03/2010	02:12:00	1	15	20	48	13	2	3	FALSE	08/03/2010	09/03/2010	11/03/2010	12/03/2010			2	65	1	0.4	0.1		0.2	0		4	TRUE	3	FALSE	TRUE	FALSE	FALSE	FALSE	FALSE	FALSE	FALSE	FALSE	FALSE	FALSE	FALSE	FALSE	FALSE	FALSE	TRUE	3
78	68	White	1	TRUE	07/03/2010	02:12:00	1	15	20	48	13	2	3	FALSE	08/03/2010	09/03/2010	11/03/2010	12/03/2010			2	65	1	0.4	0.1		0.2	0		4	TRUE	3	FALSE	TRUE	FALSE	FALSE	FALSE	FALSE	FALSE	FALSE	FALSE	FALSE	FALSE	FALSE	FALSE	FALSE	FALSE	TRUE	3
79	68	White	1	FALSE	29/03/2010	21:20:00	1	14	20	70	0	4	2	TRUE	30/03/2010	01/04/2010					2	63	1	0.4						0	FALSE	2	FALSE	FALSE	FALSE	FALSE	FALSE	FALSE	FALSE	FALSE	FALSE	FALSE	FALSE	FALSE	FALSE	FALSE	FALSE	FALSE	0
79	68	White	1	FALSE	29/03/2010	21:20:00	1	14	20	70	0	4	2	TRUE	30/03/2010	01/04/2010					2	63	1	0.4						0	FALSE	2	FALSE	FALSE	FALSE	FALSE	FALSE	FALSE	FALSE	FALSE	FALSE	FALSE	FALSE	FALSE	FALSE	FALSE	FALSE	FALSE	0
79	68	White	1	FALSE	29/03/2010	21:20:00	1	14	20	70	0	4	2	TRUE	30/03/2010	01/04/2010					2	63	1	0.4						0	FALSE	2	FALSE	FALSE	FALSE	FALSE	FALSE	FALSE	FALSE	FALSE	FALSE	FALSE	FALSE	FALSE	FALSE	FALSE	FALSE	FALSE	0
79	68	White	1	FALSE	29/03/2010	21:20:00	1	14	20	70	0	4	2	TRUE	30/03/2010	01/04/2010					2	63	1	0.4						0	FALSE	2	FALSE	FALSE	FALSE	FALSE	FALSE	FALSE	FALSE	FALSE	FALSE	FALSE	FALSE	FALSE	FALSE	FALSE	FALSE	FALSE	0
80	96	White	2	TRUE	05/04/2010	15:00:00	1	25	12	54	0	4	2	TRUE	06/04/2010	08/04/2010	09/04/2010	12/04/2010	19/04/2010		4	50	3	0.5	0.8	0.6			101	5	FALSE	5	FALSE	TRUE	FALSE	TRUE	TRUE	TRUE	FALSE	TRUE	FALSE	FALSE	TRUE	FALSE	FALSE	FALSE	FALSE	FALSE	1
80	96	White	2	TRUE	05/04/2010	15:00:00	1	25	12	54	0	4	2	TRUE	06/04/2010	08/04/2010	09/04/2010	12/04/2010	19/04/2010		4	50	3	0.5	0.8	0.6			101	5	FALSE	5	FALSE	TRUE	FALSE	TRUE	TRUE	TRUE	FALSE	TRUE	FALSE	FALSE	TRUE	FALSE	FALSE	FALSE	FALSE	FALSE	1
80	96	White	2	TRUE	05/04/2010	15:00:00	1	25	12	54	0	4	2	TRUE	06/04/2010	08/04/2010	09/04/2010	12/04/2010	19/04/2010		4	50	3	0.5	0.8	0.6			101	5	FALSE	5	FALSE	TRUE	FALSE	TRUE	TRUE	TRUE	FALSE	TRUE	FALSE	FALSE	TRUE	FALSE	FALSE	FALSE	FALSE	FALSE	1
80	96	White	2	TRUE	05/04/2010	15:00:00	1	25	12	54	0	4	2	TRUE	06/04/2010	08/04/2010	09/04/2010	12/04/2010	19/04/2010		4	50	3	0.5	0.8	0.6			101	5	FALSE	5	FALSE	TRUE	FALSE	TRUE	TRUE	TRUE	FALSE	TRUE	FALSE	FALSE	TRUE	FALSE	FALSE	FALSE	FALSE	FALSE	1
80	96	White	2	TRUE	05/04/2010	15:00:00	1	25	12	54	0	4	2	TRUE	06/04/2010	08/04/2010	09/04/2010	12/04/2010	19/04/2010		4	50	3	0.5	0.8	0.6			101	5	FALSE	5	FALSE	TRUE	FALSE	TRUE	TRUE	TRUE	FALSE	TRUE	FALSE	FALSE	TRUE	FALSE	FALSE	FALSE	FALSE	FALSE	1
80	96	White	2	TRUE	05/04/2010	15:00:00	1	25	12	54	0	4	2	TRUE	06/04/2010	08/04/2010	09/04/2010	12/04/2010	19/04/2010		4	50	3	0.5	0.8	0.6			101	5	FALSE	5	FALSE	TRUE	FALSE	TRUE	TRUE	TRUE	FALSE	TRUE	FALSE	FALSE	TRUE	FALSE	FALSE	FALSE	FALSE	FALSE	1
80	96	White	2	TRUE	05/04/2010	15:00:00	1	25	12	54	0	4	2	TRUE	06/04/2010	08/04/2010	09/04/2010	12/04/2010	19/04/2010		4	50	3	0.5	0.8	0.6			101	5	FALSE	5	FALSE	TRUE	FALSE	TRUE	TRUE	TRUE	FALSE	TRUE	FALSE	FALSE	TRUE	FALSE	FALSE	FALSE	FALSE	FALSE	1
80	96	White	2	TRUE	05/04/2010	15:00:00	1	25	12	54	0	4	2	TRUE	06/04/2010	08/04/2010	09/04/2010	12/04/2010	19/04/2010		4	50	3	0.5	0.8	0.6			101	5	FALSE	5	FALSE	TRUE	FALSE	TRUE	TRUE	TRUE	FALSE	TRUE	FALSE	FALSE	TRUE	FALSE	FALSE	FALSE	FALSE	FALSE	1
80	96	White	2	TRUE	05/04/2010	15:00:00	1	25	12	54	0	4	2	TRUE	06/04/2010	08/04/2010	09/04/2010	12/04/2010	19/04/2010		4	50	3	0.5	0.8	0.6			101	5	FALSE	5	FALSE	TRUE	FALSE	TRUE	TRUE	TRUE	FALSE	TRUE	FALSE	FALSE	TRUE	FALSE	FALSE	FALSE	FALSE	FALSE	1
80	96	White	2	TRUE	05/04/2010	15:00:00	1	25	12	54	0	4	2	TRUE	06/04/2010	08/04/2010	09/04/2010	12/04/2010	19/04/2010		4	50	3	0.5	0.8	0.6			101	5	FALSE	5	FALSE	TRUE	FALSE	TRUE	TRUE	TRUE	FALSE	TRUE	FALSE	FALSE	TRUE	FALSE	FALSE	FALSE	FALSE	FALSE	1
81	78	Pakistani	1	TRUE	05/04/2010	20:21:00	1	17	15	70	25	1	1	FALSE	07/04/2010	08/04/2010	09/04/2010	12/04/2010	19/04/2010		6	43	3				0.9	1.5		7	TRUE	4	FALSE	TRUE	FALSE	TRUE	FALSE	FALSE	FALSE	TRUE	FALSE	TRUE	FALSE	FALSE	FALSE	FALSE	FALSE	TRUE	5
81	78	Pakistani	1	TRUE	05/04/2010	20:21:00	1	17	15	70	25	1	1	FALSE	07/04/2010	08/04/2010	09/04/2010	12/04/2010	19/04/2010		6	43	3				0.9	1.5		7	TRUE	4	FALSE	TRUE	FALSE	TRUE	FALSE	FALSE	FALSE	TRUE	FALSE	TRUE	FALSE	FALSE	FALSE	FALSE	FALSE	TRUE	5
81	78	Pakistani	1	TRUE	05/04/2010	20:21:00	1	17	15	70	25	1	1	FALSE	07/04/2010	08/04/2010	09/04/2010	12/04/2010	19/04/2010		6	43	3				0.9	1.5		7	TRUE	4	FALSE	TRUE	FALSE	TRUE	FALSE	FALSE	FALSE	TRUE	FALSE	TRUE	FALSE	FALSE	FALSE	FALSE	FALSE	TRUE	5
81	78	Pakistani	1	TRUE	05/04/2010	20:21:00	1	17	15	70	25	1	1	FALSE	07/04/2010	08/04/2010	09/04/2010	12/04/2010	19/04/2010		6	43	3				0.9	1.5		7	TRUE	4	FALSE	TRUE	FALSE	TRUE	FALSE	FALSE	FALSE	TRUE	FALSE	TRUE	FALSE	FALSE	FALSE	FALSE	FALSE	TRUE	5
81	78	Pakistani	1	TRUE	05/04/2010	20:21:00	1	17	15	70	25	1	1	FALSE	07/04/2010	08/04/2010	09/04/2010	12/04/2010	19/04/2010		6	43	3				0.9	1.5		7	TRUE	4	FALSE	TRUE	FALSE	TRUE	FALSE	FALSE	FALSE	TRUE	FALSE	TRUE	FALSE	FALSE	FALSE	FALSE	FALSE	TRUE	5
81	78	Pakistani	1	TRUE	05/04/2010	20:21:00	1	17	15	70	25	1	1	FALSE	07/04/2010	08/04/2010	09/04/2010	12/04/2010	19/04/2010		6	43	3				0.9	1.5		7	TRUE	4	FALSE	TRUE	FALSE	TRUE	FALSE	FALSE	FALSE	TRUE	FALSE	TRUE	FALSE	FALSE	FALSE	FALSE	FALSE	TRUE	5
81	78	Pakistani	1	TRUE	05/04/2010	20:21:00	1	17	15	70	25	1	1	FALSE	07/04/2010	08/04/2010	09/04/2010	12/04/2010	19/04/2010		6	43	3				0.9	1.5		7	TRUE	4	FALSE	TRUE	FALSE	TRUE	FALSE	FALSE	FALSE	TRUE	FALSE	TRUE	FALSE	FALSE	FALSE	FALSE	FALSE	TRUE	5
81	78	Pakistani	1	TRUE	05/04/2010	20:21:00	1	17	15	70	25	1	1	FALSE	07/04/2010	08/04/2010	09/04/2010	12/04/2010	19/04/2010		6	43	3				0.9	1.5		7	TRUE	4	FALSE	TRUE	FALSE	TRUE	FALSE	FALSE	FALSE	TRUE	FALSE	TRUE	FALSE	FALSE	FALSE	FALSE	FALSE	TRUE	5
81	78	Pakistani	1	TRUE	05/04/2010	20:21:00	1	17	15	70	25	1	1	FALSE	07/04/2010	08/04/2010	09/04/2010	12/04/2010	19/04/2010		6	43	3				0.9	1.5		7	TRUE	4	FALSE	TRUE	FALSE	TRUE	FALSE	FALSE	FALSE	TRUE	FALSE	TRUE	FALSE	FALSE	FALSE	FALSE	FALSE	TRUE	5
81	78	Pakistani	1	TRUE	05/04/2010	20:21:00	1	17	15	70	25	1	1	FALSE	07/04/2010	08/04/2010	09/04/2010	12/04/2010	19/04/2010		6	43	3				0.9	1.5		7	TRUE	4	FALSE	TRUE	FALSE	TRUE	FALSE	FALSE	FALSE	TRUE	FALSE	TRUE	FALSE	FALSE	FALSE	FALSE	FALSE	TRUE	5
82	84	White	1	TRUE	07/04/2010	12:21:00	1	23	20	64	0	4	2	TRUE	08/04/2010	09/04/2010	13/04/2010	14/04/2010			2	63	2	1.1	0.7					3	FALSE	4	FALSE	FALSE	FALSE	FALSE	FALSE	FALSE	FALSE	FALSE	FALSE	FALSE	FALSE	FALSE	FALSE	FALSE	FALSE	FALSE	1
82	84	White	1	TRUE	07/04/2010	12:21:00	1	23	20	64	0	4	2	TRUE	08/04/2010	09/04/2010	13/04/2010	14/04/2010			2	63	2	1.1	0.7					3	FALSE	4	FALSE	FALSE	FALSE	FALSE	FALSE	FALSE	FALSE	FALSE	FALSE	FALSE	FALSE	FALSE	FALSE	FALSE	FALSE	FALSE	1
82	84	White	1	TRUE	07/04/2010	12:21:00	1	23	20	64	0	4	2	TRUE	08/04/2010	09/04/2010	13/04/2010	14/04/2010			2	63	2	1.1	0.7					3	FALSE	4	FALSE	FALSE	FALSE	FALSE	FALSE	FALSE	FALSE	FALSE	FALSE	FALSE	FALSE	FALSE	FALSE	FALSE	FALSE	FALSE	1
82	84	White	1	TRUE	07/04/2010	12:21:00	1	23	20	64	0	4	2	TRUE	08/04/2010	09/04/2010	13/04/2010	14/04/2010			2	63	2	1.1	0.7					3	FALSE	4	FALSE	FALSE	FALSE	FALSE	FALSE	FALSE	FALSE	FALSE	FALSE	FALSE	FALSE	FALSE	FALSE	FALSE	FALSE	FALSE	1
82	84	White	1	TRUE	07/04/2010	12:21:00	1	23	20	64	0	4	2	TRUE	08/04/2010	09/04/2010	13/04/2010	14/04/2010			2	63	2	1.1	0.7					3	FALSE	4	FALSE	FALSE	FALSE	FALSE	FALSE	FALSE	FALSE	FALSE	FALSE	FALSE	FALSE	FALSE	FALSE	FALSE	FALSE	FALSE	1
82	84	White	1	TRUE	07/04/2010	12:21:00	1	23	20	64	0	4	2	TRUE	08/04/2010	09/04/2010	13/04/2010	14/04/2010			2	63	2	1.1	0.7					3	FALSE	4	FALSE	FALSE	FALSE	FALSE	FALSE	FALSE	FALSE	FALSE	FALSE	FALSE	FALSE	FALSE	FALSE	FALSE	FALSE	FALSE	1
82	84	White	1	TRUE	07/04/2010	12:21:00	1	23	20	64	0	4	2	TRUE	08/04/2010	09/04/2010	13/04/2010	14/04/2010			2	63	2	1.1	0.7					3	FALSE	4	FALSE	FALSE	FALSE	FALSE	FALSE	FALSE	FALSE	FALSE	FALSE	FALSE	FALSE	FALSE	FALSE	FALSE	FALSE	FALSE	1
82	84	White	1	TRUE	07/04/2010	12:21:00	1	23	20	64	0	4	2	TRUE	08/04/2010	09/04/2010	13/04/2010	14/04/2010			2	63	2	1.1	0.7					3	FALSE	4	FALSE	FALSE	FALSE	FALSE	FALSE	FALSE	FALSE	FALSE	FALSE	FALSE	FALSE	FALSE	FALSE	FALSE	FALSE	FALSE	1
83	77	White	1	TRUE	08/04/2010	10:07:00	1	26	20	64	22	2	3	FALSE	09/04/2010	12/04/2010	13/04/2010	15/04/2010	22/04/2010	26	3	61	3	0	0	0	2.1	1.7	1.7	5	FALSE	4	FALSE	TRUE	FALSE	FALSE	TRUE	TRUE	TRUE	FALSE	TRUE	FALSE	FALSE	FALSE	FALSE	TRUE	TRUE	FALSE	5
83	77	White	1	TRUE	08/04/2010	10:07:00	1	26	20	64	22	2	3	FALSE	09/04/2010	12/04/2010	13/04/2010	15/04/2010	22/04/2010	26	3	61	3	0	0	0	2.1	1.7	1.7	5	FALSE	4	FALSE	TRUE	FALSE	FALSE	TRUE	TRUE	TRUE	FALSE	TRUE	FALSE	FALSE	FALSE	FALSE	TRUE	TRUE	FALSE	5
83	77	White	1	TRUE	08/04/2010	10:07:00	1	26	20	64	22	2	3	FALSE	09/04/2010	12/04/2010	13/04/2010	15/04/2010	22/04/2010	26	3	61	3	0	0	0	2.1	1.7	1.7	5	FALSE	4	FALSE	TRUE	FALSE	FALSE	TRUE	TRUE	TRUE	FALSE	TRUE	FALSE	FALSE	FALSE	FALSE	TRUE	TRUE	FALSE	5
83	77	White	1	TRUE	08/04/2010	10:07:00	1	26	20	64	22	2	3	FALSE	09/04/2010	12/04/2010	13/04/2010	15/04/2010	22/04/2010	26	3	61	3	0	0	0	2.1	1.7	1.7	5	FALSE	4	FALSE	TRUE	FALSE	FALSE	TRUE	TRUE	TRUE	FALSE	TRUE	FALSE	FALSE	FALSE	FALSE	TRUE	TRUE	FALSE	5
83	77	White	1	TRUE	08/04/2010	10:07:00	1	26	20	64	22	2	3	FALSE	09/04/2010	12/04/2010	13/04/2010	15/04/2010	22/04/2010	26	3	61	3	0	0	0	2.1	1.7	1.7	5	FALSE	4	FALSE	TRUE	FALSE	FALSE	TRUE	TRUE	TRUE	FALSE	TRUE	FALSE	FALSE	FALSE	FALSE	TRUE	TRUE	FALSE	5
83	77	White	1	TRUE	08/04/2010	10:07:00	1	26	20	64	22	2	3	FALSE	09/04/2010	12/04/2010	13/04/2010	15/04/2010	22/04/2010	26	3	61	3	0	0	0	2.1	1.7	1.7	5	FALSE	4	FALSE	TRUE	FALSE	FALSE	TRUE	TRUE	TRUE	FALSE	TRUE	FALSE	FALSE	FALSE	FALSE	TRUE	TRUE	FALSE	5
83	77	White	1	TRUE	08/04/2010	10:07:00	1	26	20	64	22	2	3	FALSE	09/04/2010	12/04/2010	13/04/2010	15/04/2010	22/04/2010	26	3	61	3	0	0	0	2.1	1.7	1.7	5	FALSE	4	FALSE	TRUE	FALSE	FALSE	TRUE	TRUE	TRUE	FALSE	TRUE	FALSE	FALSE	FALSE	FALSE	TRUE	TRUE	FALSE	5
83	77	White	1	TRUE	08/04/2010	10:07:00	1	26	20	64	22	2	3	FALSE	09/04/2010	12/04/2010	13/04/2010	15/04/2010	22/04/2010	26	3	61	3	0	0	0	2.1	1.7	1.7	5	FALSE	4	FALSE	TRUE	FALSE	FALSE	TRUE	TRUE	TRUE	FALSE	TRUE	FALSE	FALSE	FALSE	FALSE	TRUE	TRUE	FALSE	5
83	77	White	1	TRUE	08/04/2010	10:07:00	1	26	20	64	22	2	3	FALSE	09/04/2010	12/04/2010	13/04/2010	15/04/2010	22/04/2010	26	3	61	3	0	0	0	2.1	1.7	1.7	5	FALSE	4	FALSE	TRUE	FALSE	FALSE	TRUE	TRUE	TRUE	FALSE	TRUE	FALSE	FALSE	FALSE	FALSE	TRUE	TRUE	FALSE	5
83	77	White	1	TRUE	08/04/2010	10:07:00	1	26	20	64	22	2	3	FALSE	09/04/2010	12/04/2010	13/04/2010	15/04/2010	22/04/2010	26	3	61	3	0	0	0	2.1	1.7	1.7	5	FALSE	4	FALSE	TRUE	FALSE	FALSE	TRUE	TRUE	TRUE	FALSE	TRUE	FALSE	FALSE	FALSE	FALSE	TRUE	TRUE	FALSE	5
84	82	White	1	TRUE	25/04/2010	15:54:00	1	22	20	60	0	4	2	TRUE	26/04/2010	28/04/2010	30/04/2010	04/05/2010	10/05/2010	4	3	62	2	0.4	0.3	0.3			101	4	FALSE	4	FALSE	FALSE	FALSE	FALSE	FALSE	FALSE	FALSE	FALSE	FALSE	FALSE	FALSE	FALSE	FALSE	FALSE	FALSE	FALSE	5
84	82	White	1	TRUE	25/04/2010	15:54:00	1	22	20	60	0	4	2	TRUE	26/04/2010	28/04/2010	30/04/2010	04/05/2010	10/05/2010	4	3	62	2	0.4	0.3	0.3			101	4	FALSE	4	FALSE	FALSE	FALSE	FALSE	FALSE	FALSE	FALSE	FALSE	FALSE	FALSE	FALSE	FALSE	FALSE	FALSE	FALSE	FALSE	5
84	82	White	1	TRUE	25/04/2010	15:54:00	1	22	20	60	0	4	2	TRUE	26/04/2010	28/04/2010	30/04/2010	04/05/2010	10/05/2010	4	3	62	2	0.4	0.3	0.3			101	4	FALSE	4	FALSE	FALSE	FALSE	FALSE	FALSE	FALSE	FALSE	FALSE	FALSE	FALSE	FALSE	FALSE	FALSE	FALSE	FALSE	FALSE	5
84	82	White	1	TRUE	25/04/2010	15:54:00	1	22	20	60	0	4	2	TRUE	26/04/2010	28/04/2010	30/04/2010	04/05/2010	10/05/2010	4	3	62	2	0.4	0.3	0.3			101	4	FALSE	4	FALSE	FALSE	FALSE	FALSE	FALSE	FALSE	FALSE	FALSE	FALSE	FALSE	FALSE	FALSE	FALSE	FALSE	FALSE	FALSE	5
84	82	White	1	TRUE	25/04/2010	15:54:00	1	22	20	60	0	4	2	TRUE	26/04/2010	28/04/2010	30/04/2010	04/05/2010	10/05/2010	4	3	62	2	0.4	0.3	0.3			101	4	FALSE	4	FALSE	FALSE	FALSE	FALSE	FALSE	FALSE	FALSE	FALSE	FALSE	FALSE	FALSE	FALSE	FALSE	FALSE	FALSE	FALSE	5
84	82	White	1	TRUE	25/04/2010	15:54:00	1	22	20	60	0	4	2	TRUE	26/04/2010	28/04/2010	30/04/2010	04/05/2010	10/05/2010	4	3	62	2	0.4	0.3	0.3			101	4	FALSE	4	FALSE	FALSE	FALSE	FALSE	FALSE	FALSE	FALSE	FALSE	FALSE	FALSE	FALSE	FALSE	FALSE	FALSE	FALSE	FALSE	5
84	82	White	1	TRUE	25/04/2010	15:54:00	1	22	20	60	0	4	2	TRUE	26/04/2010	28/04/2010	30/04/2010	04/05/2010	10/05/2010	4	3	62	2	0.4	0.3	0.3			101	4	FALSE	4	FALSE	FALSE	FALSE	FALSE	FALSE	FALSE	FALSE	FALSE	FALSE	FALSE	FALSE	FALSE	FALSE	FALSE	FALSE	FALSE	5
84	82	White	1	TRUE	25/04/2010	15:54:00	1	22	20	60	0	4	2	TRUE	26/04/2010	28/04/2010	30/04/2010	04/05/2010	10/05/2010	4	3	62	2	0.4	0.3	0.3			101	4	FALSE	4	FALSE	FALSE	FALSE	FALSE	FALSE	FALSE	FALSE	FALSE	FALSE	FALSE	FALSE	FALSE	FALSE	FALSE	FALSE	FALSE	5
84	82	White	1	TRUE	25/04/2010	15:54:00	1	22	20	60	0	4	2	TRUE	26/04/2010	28/04/2010	30/04/2010	04/05/2010	10/05/2010	4	3	62	2	0.4	0.3	0.3			101	4	FALSE	4	FALSE	FALSE	FALSE	FALSE	FALSE	FALSE	FALSE	FALSE	FALSE	FALSE	FALSE	FALSE	FALSE	FALSE	FALSE	FALSE	5
84	82	White	1	TRUE	25/04/2010	15:54:00	1	22	20	60	0	4	2	TRUE	26/04/2010	28/04/2010	30/04/2010	04/05/2010	10/05/2010	4	3	62	2	0.4	0.3	0.3			101	4	FALSE	4	FALSE	FALSE	FALSE	FALSE	FALSE	FALSE	FALSE	FALSE	FALSE	FALSE	FALSE	FALSE	FALSE	FALSE	FALSE	FALSE	5
85	86	White	1	FALSE	26/04/2010	11:40:00	1	28	20	57	0	4	2	TRUE	27/04/2010	29/04/2010	30/04/2010	04/05/2010	10/05/2010	30	5	53	1	0.6	0.9	1.1			101	1	FALSE	4	FALSE	TRUE	FALSE	FALSE	FALSE	FALSE	FALSE	FALSE	FALSE	FALSE	FALSE	FALSE	FALSE	FALSE	FALSE	FALSE	3
85	86	White	1	FALSE	26/04/2010	11:40:00	1	28	20	57	0	4	2	TRUE	27/04/2010	29/04/2010	30/04/2010	04/05/2010	10/05/2010	30	5	53	1	0.6	0.9	1.1			101	1	FALSE	4	FALSE	TRUE	FALSE	FALSE	FALSE	FALSE	FALSE	FALSE	FALSE	FALSE	FALSE	FALSE	FALSE	FALSE	FALSE	FALSE	3
85	86	White	1	FALSE	26/04/2010	11:40:00	1	28	20	57	0	4	2	TRUE	27/04/2010	29/04/2010	30/04/2010	04/05/2010	10/05/2010	30	5	53	1	0.6	0.9	1.1			101	1	FALSE	4	FALSE	TRUE	FALSE	FALSE	FALSE	FALSE	FALSE	FALSE	FALSE	FALSE	FALSE	FALSE	FALSE	FALSE	FALSE	FALSE	3
85	86	White	1	FALSE	26/04/2010	11:40:00	1	28	20	57	0	4	2	TRUE	27/04/2010	29/04/2010	30/04/2010	04/05/2010	10/05/2010	30	5	53	1	0.6	0.9	1.1			101	1	FALSE	4	FALSE	TRUE	FALSE	FALSE	FALSE	FALSE	FALSE	FALSE	FALSE	FALSE	FALSE	FALSE	FALSE	FALSE	FALSE	FALSE	3
85	86	White	1	FALSE	26/04/2010	11:40:00	1	28	20	57	0	4	2	TRUE	27/04/2010	29/04/2010	30/04/2010	04/05/2010	10/05/2010	30	5	53	1	0.6	0.9	1.1			101	1	FALSE	4	FALSE	TRUE	FALSE	FALSE	FALSE	FALSE	FALSE	FALSE	FALSE	FALSE	FALSE	FALSE	FALSE	FALSE	FALSE	FALSE	3
85	86	White	1	FALSE	26/04/2010	11:40:00	1	28	20	57	0	4	2	TRUE	27/04/2010	29/04/2010	30/04/2010	04/05/2010	10/05/2010	30	5	53	1	0.6	0.9	1.1			101	1	FALSE	4	FALSE	TRUE	FALSE	FALSE	FALSE	FALSE	FALSE	FALSE	FALSE	FALSE	FALSE	FALSE	FALSE	FALSE	FALSE	FALSE	3
85	86	White	1	FALSE	26/04/2010	11:40:00	1	28	20	57	0	4	2	TRUE	27/04/2010	29/04/2010	30/04/2010	04/05/2010	10/05/2010	30	5	53	1	0.6	0.9	1.1			101	1	FALSE	4	FALSE	TRUE	FALSE	FALSE	FALSE	FALSE	FALSE	FALSE	FALSE	FALSE	FALSE	FALSE	FALSE	FALSE	FALSE	FALSE	3
85	86	White	1	FALSE	26/04/2010	11:40:00	1	28	20	57	0	4	2	TRUE	27/04/2010	29/04/2010	30/04/2010	04/05/2010	10/05/2010	30	5	53	1	0.6	0.9	1.1			101	1	FALSE	4	FALSE	TRUE	FALSE	FALSE	FALSE	FALSE	FALSE	FALSE	FALSE	FALSE	FALSE	FALSE	FALSE	FALSE	FALSE	FALSE	3
85	86	White	1	FALSE	26/04/2010	11:40:00	1	28	20	57	0	4	2	TRUE	27/04/2010	29/04/2010	30/04/2010	04/05/2010	10/05/2010	30	5	53	1	0.6	0.9	1.1			101	1	FALSE	4	FALSE	TRUE	FALSE	FALSE	FALSE	FALSE	FALSE	FALSE	FALSE	FALSE	FALSE	FALSE	FALSE	FALSE	FALSE	FALSE	3
85	86	White	1	FALSE	26/04/2010	11:40:00	1	28	20	57	0	4	2	TRUE	27/04/2010	29/04/2010	30/04/2010	04/05/2010	10/05/2010	30	5	53	1	0.6	0.9	1.1			101	1	FALSE	4	FALSE	TRUE	FALSE	FALSE	FALSE	FALSE	FALSE	FALSE	FALSE	FALSE	FALSE	FALSE	FALSE	FALSE	FALSE	FALSE	3
86	89	White	1	FALSE	09/05/2010	18:00:00	1	15	20	44	0	4	2	FALSE	11/05/2010	12/05/2010	14/05/2010	17/05/2010			5	50	2	0.8	0.7					7	TRUE	6	FALSE	FALSE	FALSE	FALSE	FALSE	FALSE	FALSE	FALSE	FALSE	FALSE	FALSE	FALSE	FALSE	FALSE	FALSE	TRUE	10
86	89	White	1	FALSE	09/05/2010	18:00:00	1	15	20	44	0	4	2	FALSE	11/05/2010	12/05/2010	14/05/2010	17/05/2010			5	50	2	0.8	0.7					7	TRUE	6	FALSE	FALSE	FALSE	FALSE	FALSE	FALSE	FALSE	FALSE	FALSE	FALSE	FALSE	FALSE	FALSE	FALSE	FALSE	TRUE	10
86	89	White	1	FALSE	09/05/2010	18:00:00	1	15	20	44	0	4	2	FALSE	11/05/2010	12/05/2010	14/05/2010	17/05/2010			5	50	2	0.8	0.7					7	TRUE	6	FALSE	FALSE	FALSE	FALSE	FALSE	FALSE	FALSE	FALSE	FALSE	FALSE	FALSE	FALSE	FALSE	FALSE	FALSE	TRUE	10
86	89	White	1	FALSE	09/05/2010	18:00:00	1	15	20	44	0	4	2	FALSE	11/05/2010	12/05/2010	14/05/2010	17/05/2010			5	50	2	0.8	0.7					7	TRUE	6	FALSE	FALSE	FALSE	FALSE	FALSE	FALSE	FALSE	FALSE	FALSE	FALSE	FALSE	FALSE	FALSE	FALSE	FALSE	TRUE	10
86	89	White	1	FALSE	09/05/2010	18:00:00	1	15	20	44	0	4	2	FALSE	11/05/2010	12/05/2010	14/05/2010	17/05/2010			5	50	2	0.8	0.7					7	TRUE	6	FALSE	FALSE	FALSE	FALSE	FALSE	FALSE	FALSE	FALSE	FALSE	FALSE	FALSE	FALSE	FALSE	FALSE	FALSE	TRUE	10
86	89	White	1	FALSE	09/05/2010	18:00:00	1	15	20	44	0	4	2	FALSE	11/05/2010	12/05/2010	14/05/2010	17/05/2010			5	50	2	0.8	0.7					7	TRUE	6	FALSE	FALSE	FALSE	FALSE	FALSE	FALSE	FALSE	FALSE	FALSE	FALSE	FALSE	FALSE	FALSE	FALSE	FALSE	TRUE	10
86	89	White	1	FALSE	09/05/2010	18:00:00	1	15	20	44	0	4	2	FALSE	11/05/2010	12/05/2010	14/05/2010	17/05/2010			5	50	2	0.8	0.7					7	TRUE	6	FALSE	FALSE	FALSE	FALSE	FALSE	FALSE	FALSE	FALSE	FALSE	FALSE	FALSE	FALSE	FALSE	FALSE	FALSE	TRUE	10
86	89	White	1	FALSE	09/05/2010	18:00:00	1	15	20	44	0	4	2	FALSE	11/05/2010	12/05/2010	14/05/2010	17/05/2010			5	50	2	0.8	0.7					7	TRUE	6	FALSE	FALSE	FALSE	FALSE	FALSE	FALSE	FALSE	FALSE	FALSE	FALSE	FALSE	FALSE	FALSE	FALSE	FALSE	TRUE	10
87	81	White	1	TRUE	10/05/2010	10:45:00	1	26	20	54	7	2	3	FALSE	12/05/2010	13/05/2010	15/05/2010	17/05/2010			3	65	3	0.8	0.8		1	1.6		10	FALSE	5	FALSE	FALSE	FALSE	FALSE	FALSE	FALSE	FALSE	FALSE	FALSE	FALSE	FALSE	FALSE	FALSE	FALSE	FALSE	FALSE	1
87	81	White	1	TRUE	10/05/2010	10:45:00	1	26	20	54	7	2	3	FALSE	12/05/2010	13/05/2010	15/05/2010	17/05/2010			3	65	3	0.8	0.8		1	1.6		10	FALSE	5	FALSE	FALSE	FALSE	FALSE	FALSE	FALSE	FALSE	FALSE	FALSE	FALSE	FALSE	FALSE	FALSE	FALSE	FALSE	FALSE	1
87	81	White	1	TRUE	10/05/2010	10:45:00	1	26	20	54	7	2	3	FALSE	12/05/2010	13/05/2010	15/05/2010	17/05/2010			3	65	3	0.8	0.8		1	1.6		10	FALSE	5	FALSE	FALSE	FALSE	FALSE	FALSE	FALSE	FALSE	FALSE	FALSE	FALSE	FALSE	FALSE	FALSE	FALSE	FALSE	FALSE	1
87	81	White	1	TRUE	10/05/2010	10:45:00	1	26	20	54	7	2	3	FALSE	12/05/2010	13/05/2010	15/05/2010	17/05/2010			3	65	3	0.8	0.8		1	1.6		10	FALSE	5	FALSE	FALSE	FALSE	FALSE	FALSE	FALSE	FALSE	FALSE	FALSE	FALSE	FALSE	FALSE	FALSE	FALSE	FALSE	FALSE	1
87	81	White	1	TRUE	10/05/2010	10:45:00	1	26	20	54	7	2	3	FALSE	12/05/2010	13/05/2010	15/05/2010	17/05/2010			3	65	3	0.8	0.8		1	1.6		10	FALSE	5	FALSE	FALSE	FALSE	FALSE	FALSE	FALSE	FALSE	FALSE	FALSE	FALSE	FALSE	FALSE	FALSE	FALSE	FALSE	FALSE	1
87	81	White	1	TRUE	10/05/2010	10:45:00	1	26	20	54	7	2	3	FALSE	12/05/2010	13/05/2010	15/05/2010	17/05/2010			3	65	3	0.8	0.8		1	1.6		10	FALSE	5	FALSE	FALSE	FALSE	FALSE	FALSE	FALSE	FALSE	FALSE	FALSE	FALSE	FALSE	FALSE	FALSE	FALSE	FALSE	FALSE	1
87	81	White	1	TRUE	10/05/2010	10:45:00	1	26	20	54	7	2	3	FALSE	12/05/2010	13/05/2010	15/05/2010	17/05/2010			3	65	3	0.8	0.8		1	1.6		10	FALSE	5	FALSE	FALSE	FALSE	FALSE	FALSE	FALSE	FALSE	FALSE	FALSE	FALSE	FALSE	FALSE	FALSE	FALSE	FALSE	FALSE	1
87	81	White	1	TRUE	10/05/2010	10:45:00	1	26	20	54	7	2	3	FALSE	12/05/2010	13/05/2010	15/05/2010	17/05/2010			3	65	3	0.8	0.8		1	1.6		10	FALSE	5	FALSE	FALSE	FALSE	FALSE	FALSE	FALSE	FALSE	FALSE	FALSE	FALSE	FALSE	FALSE	FALSE	FALSE	FALSE	FALSE	1
87	81	White	1	TRUE	10/05/2010	10:45:00	1	26	20	54	7	2	3	FALSE	12/05/2010	13/05/2010	15/05/2010	17/05/2010			3	65	3	0.8	0.8		1	1.6		10	FALSE	5	FALSE	FALSE	FALSE	FALSE	FALSE	FALSE	FALSE	FALSE	FALSE	FALSE	FALSE	FALSE	FALSE	FALSE	FALSE	FALSE	1
88	72	White	1	TRUE	13/05/2010	15:23:00	1	23	20	52	3	4	3	TRUE	14/05/2010	17/05/2010	18/05/2010	20/05/2010			2	60	2	0.7	0.5		3.5	3.2		3	FALSE	3	FALSE	FALSE	FALSE	FALSE	FALSE	FALSE	FALSE	FALSE	FALSE	FALSE	FALSE	FALSE	FALSE	FALSE	FALSE	FALSE	1
88	72	White	1	TRUE	13/05/2010	15:23:00	1	23	20	52	3	4	3	TRUE	14/05/2010	17/05/2010	18/05/2010	20/05/2010			2	60	2	0.7	0.5		3.5	3.2		3	FALSE	3	FALSE	FALSE	FALSE	FALSE	FALSE	FALSE	FALSE	FALSE	FALSE	FALSE	FALSE	FALSE	FALSE	FALSE	FALSE	FALSE	1
88	72	White	1	TRUE	13/05/2010	15:23:00	1	23	20	52	3	4	3	TRUE	14/05/2010	17/05/2010	18/05/2010	20/05/2010			2	60	2	0.7	0.5		3.5	3.2		3	FALSE	3	FALSE	FALSE	FALSE	FALSE	FALSE	FALSE	FALSE	FALSE	FALSE	FALSE	FALSE	FALSE	FALSE	FALSE	FALSE	FALSE	1
88	72	White	1	TRUE	13/05/2010	15:23:00	1	23	20	52	3	4	3	TRUE	14/05/2010	17/05/2010	18/05/2010	20/05/2010			2	60	2	0.7	0.5		3.5	3.2		3	FALSE	3	FALSE	FALSE	FALSE	FALSE	FALSE	FALSE	FALSE	FALSE	FALSE	FALSE	FALSE	FALSE	FALSE	FALSE	FALSE	FALSE	1
88	72	White	1	TRUE	13/05/2010	15:23:00	1	23	20	52	3	4	3	TRUE	14/05/2010	17/05/2010	18/05/2010	20/05/2010			2	60	2	0.7	0.5		3.5	3.2		3	FALSE	3	FALSE	FALSE	FALSE	FALSE	FALSE	FALSE	FALSE	FALSE	FALSE	FALSE	FALSE	FALSE	FALSE	FALSE	FALSE	FALSE	1
88	72	White	1	TRUE	13/05/2010	15:23:00	1	23	20	52	3	4	3	TRUE	14/05/2010	17/05/2010	18/05/2010	20/05/2010			2	60	2	0.7	0.5		3.5	3.2		3	FALSE	3	FALSE	FALSE	FALSE	FALSE	FALSE	FALSE	FALSE	FALSE	FALSE	FALSE	FALSE	FALSE	FALSE	FALSE	FALSE	FALSE	1
88	72	White	1	TRUE	13/05/2010	15:23:00	1	23	20	52	3	4	3	TRUE	14/05/2010	17/05/2010	18/05/2010	20/05/2010			2	60	2	0.7	0.5		3.5	3.2		3	FALSE	3	FALSE	FALSE	FALSE	FALSE	FALSE	FALSE	FALSE	FALSE	FALSE	FALSE	FALSE	FALSE	FALSE	FALSE	FALSE	FALSE	1
88	72	White	1	TRUE	13/05/2010	15:23:00	1	23	20	52	3	4	3	TRUE	14/05/2010	17/05/2010	18/05/2010	20/05/2010			2	60	2	0.7	0.5		3.5	3.2		3	FALSE	3	FALSE	FALSE	FALSE	FALSE	FALSE	FALSE	FALSE	FALSE	FALSE	FALSE	FALSE	FALSE	FALSE	FALSE	FALSE	FALSE	1
89	86	White	2	TRUE	12/05/2010	15:06:00	1	21	18	70	0	4	2	FALSE	14/05/2010	15/05/2010	17/05/2010	19/05/2010	28/05/2010	0	6	44	3	1	1.1	0.8			101	9	FALSE	7	FALSE	TRUE	FALSE	FALSE	FALSE	FALSE	TRUE	FALSE	FALSE	FALSE	TRUE	FALSE	FALSE	TRUE	TRUE	FALSE	8
89	86	White	2	TRUE	12/05/2010	15:06:00	1	21	18	70	0	4	2	FALSE	14/05/2010	15/05/2010	17/05/2010	19/05/2010	28/05/2010	0	6	44	3	1	1.1	0.8			101	9	FALSE	7	FALSE	TRUE	FALSE	FALSE	FALSE	FALSE	TRUE	FALSE	FALSE	FALSE	TRUE	FALSE	FALSE	TRUE	TRUE	FALSE	8
89	86	White	2	TRUE	12/05/2010	15:06:00	1	21	18	70	0	4	2	FALSE	14/05/2010	15/05/2010	17/05/2010	19/05/2010	28/05/2010	0	6	44	3	1	1.1	0.8			101	9	FALSE	7	FALSE	TRUE	FALSE	FALSE	FALSE	FALSE	TRUE	FALSE	FALSE	FALSE	TRUE	FALSE	FALSE	TRUE	TRUE	FALSE	8
89	86	White	2	TRUE	12/05/2010	15:06:00	1	21	18	70	0	4	2	FALSE	14/05/2010	15/05/2010	17/05/2010	19/05/2010	28/05/2010	0	6	44	3	1	1.1	0.8			101	9	FALSE	7	FALSE	TRUE	FALSE	FALSE	FALSE	FALSE	TRUE	FALSE	FALSE	FALSE	TRUE	FALSE	FALSE	TRUE	TRUE	FALSE	8
89	86	White	2	TRUE	12/05/2010	15:06:00	1	21	18	70	0	4	2	FALSE	14/05/2010	15/05/2010	17/05/2010	19/05/2010	28/05/2010	0	6	44	3	1	1.1	0.8			101	9	FALSE	7	FALSE	TRUE	FALSE	FALSE	FALSE	FALSE	TRUE	FALSE	FALSE	FALSE	TRUE	FALSE	FALSE	TRUE	TRUE	FALSE	8
89	86	White	2	TRUE	12/05/2010	15:06:00	1	21	18	70	0	4	2	FALSE	14/05/2010	15/05/2010	17/05/2010	19/05/2010	28/05/2010	0	6	44	3	1	1.1	0.8			101	9	FALSE	7	FALSE	TRUE	FALSE	FALSE	FALSE	FALSE	TRUE	FALSE	FALSE	FALSE	TRUE	FALSE	FALSE	TRUE	TRUE	FALSE	8
89	86	White	2	TRUE	12/05/2010	15:06:00	1	21	18	70	0	4	2	FALSE	14/05/2010	15/05/2010	17/05/2010	19/05/2010	28/05/2010	0	6	44	3	1	1.1	0.8			101	9	FALSE	7	FALSE	TRUE	FALSE	FALSE	FALSE	FALSE	TRUE	FALSE	FALSE	FALSE	TRUE	FALSE	FALSE	TRUE	TRUE	FALSE	8
89	86	White	2	TRUE	12/05/2010	15:06:00	1	21	18	70	0	4	2	FALSE	14/05/2010	15/05/2010	17/05/2010	19/05/2010	28/05/2010	0	6	44	3	1	1.1	0.8			101	9	FALSE	7	FALSE	TRUE	FALSE	FALSE	FALSE	FALSE	TRUE	FALSE	FALSE	FALSE	TRUE	FALSE	FALSE	TRUE	TRUE	FALSE	8
89	86	White	2	TRUE	12/05/2010	15:06:00	1	21	18	70	0	4	2	FALSE	14/05/2010	15/05/2010	17/05/2010	19/05/2010	28/05/2010	0	6	44	3	1	1.1	0.8			101	9	FALSE	7	FALSE	TRUE	FALSE	FALSE	FALSE	FALSE	TRUE	FALSE	FALSE	FALSE	TRUE	FALSE	FALSE	TRUE	TRUE	FALSE	8
89	86	White	2	TRUE	12/05/2010	15:06:00	1	21	18	70	0	4	2	FALSE	14/05/2010	15/05/2010	17/05/2010	19/05/2010	28/05/2010	0	6	44	3	1	1.1	0.8			101	9	FALSE	7	FALSE	TRUE	FALSE	FALSE	FALSE	FALSE	TRUE	FALSE	FALSE	FALSE	TRUE	FALSE	FALSE	TRUE	TRUE	FALSE	8
90	80	White	1	TRUE	13/05/2010	19:35:00	1	40	16	70	0	4	2	TRUE	14/05/2010	17/05/2010	18/05/2010	20/05/2010	27/05/2010	29	5	53	2	0.7	0.6	1.1			101	7	FALSE	6	FALSE	TRUE	FALSE	FALSE	TRUE	FALSE	FALSE	FALSE	FALSE	FALSE	FALSE	TRUE	FALSE	FALSE	FALSE	FALSE	9
90	80	White	1	TRUE	13/05/2010	19:35:00	1	40	16	70	0	4	2	TRUE	14/05/2010	17/05/2010	18/05/2010	20/05/2010	27/05/2010	29	5	53	2	0.7	0.6	1.1			101	7	FALSE	6	FALSE	TRUE	FALSE	FALSE	TRUE	FALSE	FALSE	FALSE	FALSE	FALSE	FALSE	TRUE	FALSE	FALSE	FALSE	FALSE	9
90	80	White	1	TRUE	13/05/2010	19:35:00	1	40	16	70	0	4	2	TRUE	14/05/2010	17/05/2010	18/05/2010	20/05/2010	27/05/2010	29	5	53	2	0.7	0.6	1.1			101	7	FALSE	6	FALSE	TRUE	FALSE	FALSE	TRUE	FALSE	FALSE	FALSE	FALSE	FALSE	FALSE	TRUE	FALSE	FALSE	FALSE	FALSE	9
90	80	White	1	TRUE	13/05/2010	19:35:00	1	40	16	70	0	4	2	TRUE	14/05/2010	17/05/2010	18/05/2010	20/05/2010	27/05/2010	29	5	53	2	0.7	0.6	1.1			101	7	FALSE	6	FALSE	TRUE	FALSE	FALSE	TRUE	FALSE	FALSE	FALSE	FALSE	FALSE	FALSE	TRUE	FALSE	FALSE	FALSE	FALSE	9
90	80	White	1	TRUE	13/05/2010	19:35:00	1	40	16	70	0	4	2	TRUE	14/05/2010	17/05/2010	18/05/2010	20/05/2010	27/05/2010	29	5	53	2	0.7	0.6	1.1			101	7	FALSE	6	FALSE	TRUE	FALSE	FALSE	TRUE	FALSE	FALSE	FALSE	FALSE	FALSE	FALSE	TRUE	FALSE	FALSE	FALSE	FALSE	9
90	80	White	1	TRUE	13/05/2010	19:35:00	1	40	16	70	0	4	2	TRUE	14/05/2010	17/05/2010	18/05/2010	20/05/2010	27/05/2010	29	5	53	2	0.7	0.6	1.1			101	7	FALSE	6	FALSE	TRUE	FALSE	FALSE	TRUE	FALSE	FALSE	FALSE	FALSE	FALSE	FALSE	TRUE	FALSE	FALSE	FALSE	FALSE	9
90	80	White	1	TRUE	13/05/2010	19:35:00	1	40	16	70	0	4	2	TRUE	14/05/2010	17/05/2010	18/05/2010	20/05/2010	27/05/2010	29	5	53	2	0.7	0.6	1.1			101	7	FALSE	6	FALSE	TRUE	FALSE	FALSE	TRUE	FALSE	FALSE	FALSE	FALSE	FALSE	FALSE	TRUE	FALSE	FALSE	FALSE	FALSE	9
90	80	White	1	TRUE	13/05/2010	19:35:00	1	40	16	70	0	4	2	TRUE	14/05/2010	17/05/2010	18/05/2010	20/05/2010	27/05/2010	29	5	53	2	0.7	0.6	1.1			101	7	FALSE	6	FALSE	TRUE	FALSE	FALSE	TRUE	FALSE	FALSE	FALSE	FALSE	FALSE	FALSE	TRUE	FALSE	FALSE	FALSE	FALSE	9
90	80	White	1	TRUE	13/05/2010	19:35:00	1	40	16	70	0	4	2	TRUE	14/05/2010	17/05/2010	18/05/2010	20/05/2010	27/05/2010	29	5	53	2	0.7	0.6	1.1			101	7	FALSE	6	FALSE	TRUE	FALSE	FALSE	TRUE	FALSE	FALSE	FALSE	FALSE	FALSE	FALSE	TRUE	FALSE	FALSE	FALSE	FALSE	9
91	76	White	1	TRUE	16/05/2010	12:50:00	1	24	20	45	0	4	2	FALSE	18/05/2010	19/05/2010	21/05/2010	24/05/2010	01/06/2010	2	2	67	2	0.9	0.9	0.8			101	4	TRUE	4	FALSE	FALSE	FALSE	FALSE	FALSE	FALSE	FALSE	FALSE	FALSE	FALSE	FALSE	FALSE	FALSE	FALSE	FALSE	TRUE	4
91	76	White	1	TRUE	16/05/2010	12:50:00	1	24	20	45	0	4	2	FALSE	18/05/2010	19/05/2010	21/05/2010	24/05/2010	01/06/2010	2	2	67	2	0.9	0.9	0.8			101	4	TRUE	4	FALSE	FALSE	FALSE	FALSE	FALSE	FALSE	FALSE	FALSE	FALSE	FALSE	FALSE	FALSE	FALSE	FALSE	FALSE	TRUE	4
91	76	White	1	TRUE	16/05/2010	12:50:00	1	24	20	45	0	4	2	FALSE	18/05/2010	19/05/2010	21/05/2010	24/05/2010	01/06/2010	2	2	67	2	0.9	0.9	0.8			101	4	TRUE	4	FALSE	FALSE	FALSE	FALSE	FALSE	FALSE	FALSE	FALSE	FALSE	FALSE	FALSE	FALSE	FALSE	FALSE	FALSE	TRUE	4
91	76	White	1	TRUE	16/05/2010	12:50:00	1	24	20	45	0	4	2	FALSE	18/05/2010	19/05/2010	21/05/2010	24/05/2010	01/06/2010	2	2	67	2	0.9	0.9	0.8			101	4	TRUE	4	FALSE	FALSE	FALSE	FALSE	FALSE	FALSE	FALSE	FALSE	FALSE	FALSE	FALSE	FALSE	FALSE	FALSE	FALSE	TRUE	4
91	76	White	1	TRUE	16/05/2010	12:50:00	1	24	20	45	0	4	2	FALSE	18/05/2010	19/05/2010	21/05/2010	24/05/2010	01/06/2010	2	2	67	2	0.9	0.9	0.8			101	4	TRUE	4	FALSE	FALSE	FALSE	FALSE	FALSE	FALSE	FALSE	FALSE	FALSE	FALSE	FALSE	FALSE	FALSE	FALSE	FALSE	TRUE	4
91	76	White	1	TRUE	16/05/2010	12:50:00	1	24	20	45	0	4	2	FALSE	18/05/2010	19/05/2010	21/05/2010	24/05/2010	01/06/2010	2	2	67	2	0.9	0.9	0.8			101	4	TRUE	4	FALSE	FALSE	FALSE	FALSE	FALSE	FALSE	FALSE	FALSE	FALSE	FALSE	FALSE	FALSE	FALSE	FALSE	FALSE	TRUE	4
91	76	White	1	TRUE	16/05/2010	12:50:00	1	24	20	45	0	4	2	FALSE	18/05/2010	19/05/2010	21/05/2010	24/05/2010	01/06/2010	2	2	67	2	0.9	0.9	0.8			101	4	TRUE	4	FALSE	FALSE	FALSE	FALSE	FALSE	FALSE	FALSE	FALSE	FALSE	FALSE	FALSE	FALSE	FALSE	FALSE	FALSE	TRUE	4
91	76	White	1	TRUE	16/05/2010	12:50:00	1	24	20	45	0	4	2	FALSE	18/05/2010	19/05/2010	21/05/2010	24/05/2010	01/06/2010	2	2	67	2	0.9	0.9	0.8			101	4	TRUE	4	FALSE	FALSE	FALSE	FALSE	FALSE	FALSE	FALSE	FALSE	FALSE	FALSE	FALSE	FALSE	FALSE	FALSE	FALSE	TRUE	4
91	76	White	1	TRUE	16/05/2010	12:50:00	1	24	20	45	0	4	2	FALSE	18/05/2010	19/05/2010	21/05/2010	24/05/2010	01/06/2010	2	2	67	2	0.9	0.9	0.8			101	4	TRUE	4	FALSE	FALSE	FALSE	FALSE	FALSE	FALSE	FALSE	FALSE	FALSE	FALSE	FALSE	FALSE	FALSE	FALSE	FALSE	TRUE	4
91	76	White	1	TRUE	16/05/2010	12:50:00	1	24	20	45	0	4	2	FALSE	18/05/2010	19/05/2010	21/05/2010	24/05/2010	01/06/2010	2	2	67	2	0.9	0.9	0.8			101	4	TRUE	4	FALSE	FALSE	FALSE	FALSE	FALSE	FALSE	FALSE	FALSE	FALSE	FALSE	FALSE	FALSE	FALSE	FALSE	FALSE	TRUE	4
92	89	White	1	TRUE	18/05/2010	12:12:00	1	24	20	55	21	1	1	TRUE	19/05/2010	21/05/2010	24/05/2010	25/05/2010	01/06/2010	10	4	46	3				0.7	2	1.4	5	FALSE	4	FALSE	TRUE	FALSE	FALSE	TRUE	FALSE	FALSE	FALSE	FALSE	FALSE	FALSE	FALSE	FALSE	FALSE	FALSE	FALSE	4
92	89	White	1	TRUE	18/05/2010	12:12:00	1	24	20	55	21	1	1	TRUE	19/05/2010	21/05/2010	24/05/2010	25/05/2010	01/06/2010	10	4	46	3				0.7	2	1.4	5	FALSE	4	FALSE	TRUE	FALSE	FALSE	TRUE	FALSE	FALSE	FALSE	FALSE	FALSE	FALSE	FALSE	FALSE	FALSE	FALSE	FALSE	4
92	89	White	1	TRUE	18/05/2010	12:12:00	1	24	20	55	21	1	1	TRUE	19/05/2010	21/05/2010	24/05/2010	25/05/2010	01/06/2010	10	4	46	3				0.7	2	1.4	5	FALSE	4	FALSE	TRUE	FALSE	FALSE	TRUE	FALSE	FALSE	FALSE	FALSE	FALSE	FALSE	FALSE	FALSE	FALSE	FALSE	FALSE	4
92	89	White	1	TRUE	18/05/2010	12:12:00	1	24	20	55	21	1	1	TRUE	19/05/2010	21/05/2010	24/05/2010	25/05/2010	01/06/2010	10	4	46	3				0.7	2	1.4	5	FALSE	4	FALSE	TRUE	FALSE	FALSE	TRUE	FALSE	FALSE	FALSE	FALSE	FALSE	FALSE	FALSE	FALSE	FALSE	FALSE	FALSE	4
92	89	White	1	TRUE	18/05/2010	12:12:00	1	24	20	55	21	1	1	TRUE	19/05/2010	21/05/2010	24/05/2010	25/05/2010	01/06/2010	10	4	46	3				0.7	2	1.4	5	FALSE	4	FALSE	TRUE	FALSE	FALSE	TRUE	FALSE	FALSE	FALSE	FALSE	FALSE	FALSE	FALSE	FALSE	FALSE	FALSE	FALSE	4
92	89	White	1	TRUE	18/05/2010	12:12:00	1	24	20	55	21	1	1	TRUE	19/05/2010	21/05/2010	24/05/2010	25/05/2010	01/06/2010	10	4	46	3				0.7	2	1.4	5	FALSE	4	FALSE	TRUE	FALSE	FALSE	TRUE	FALSE	FALSE	FALSE	FALSE	FALSE	FALSE	FALSE	FALSE	FALSE	FALSE	FALSE	4
92	89	White	1	TRUE	18/05/2010	12:12:00	1	24	20	55	21	1	1	TRUE	19/05/2010	21/05/2010	24/05/2010	25/05/2010	01/06/2010	10	4	46	3				0.7	2	1.4	5	FALSE	4	FALSE	TRUE	FALSE	FALSE	TRUE	FALSE	FALSE	FALSE	FALSE	FALSE	FALSE	FALSE	FALSE	FALSE	FALSE	FALSE	4
92	89	White	1	TRUE	18/05/2010	12:12:00	1	24	20	55	21	1	1	TRUE	19/05/2010	21/05/2010	24/05/2010	25/05/2010	01/06/2010	10	4	46	3				0.7	2	1.4	5	FALSE	4	FALSE	TRUE	FALSE	FALSE	TRUE	FALSE	FALSE	FALSE	FALSE	FALSE	FALSE	FALSE	FALSE	FALSE	FALSE	FALSE	4
92	89	White	1	TRUE	18/05/2010	12:12:00	1	24	20	55	21	1	1	TRUE	19/05/2010	21/05/2010	24/05/2010	25/05/2010	01/06/2010	10	4	46	3				0.7	2	1.4	5	FALSE	4	FALSE	TRUE	FALSE	FALSE	TRUE	FALSE	FALSE	FALSE	FALSE	FALSE	FALSE	FALSE	FALSE	FALSE	FALSE	FALSE	4
92	89	White	1	TRUE	18/05/2010	12:12:00	1	24	20	55	21	1	1	TRUE	19/05/2010	21/05/2010	24/05/2010	25/05/2010	01/06/2010	10	4	46	3				0.7	2	1.4	5	FALSE	4	FALSE	TRUE	FALSE	FALSE	TRUE	FALSE	FALSE	FALSE	FALSE	FALSE	FALSE	FALSE	FALSE	FALSE	FALSE	FALSE	4
93	79	White	1	TRUE	23/05/2010	22:15:00	1	12	20	50	0	4	2	FALSE	25/05/2010	26/05/2010	28/05/2010	01/06/2010			3	65	1	0.9	0.6					3	FALSE	3	FALSE	TRUE	FALSE	FALSE	FALSE	FALSE	FALSE	FALSE	FALSE	FALSE	FALSE	FALSE	FALSE	FALSE	FALSE	FALSE	2
93	79	White	1	TRUE	23/05/2010	22:15:00	1	12	20	50	0	4	2	FALSE	25/05/2010	26/05/2010	28/05/2010	01/06/2010			3	65	1	0.9	0.6					3	FALSE	3	FALSE	TRUE	FALSE	FALSE	FALSE	FALSE	FALSE	FALSE	FALSE	FALSE	FALSE	FALSE	FALSE	FALSE	FALSE	FALSE	2
93	79	White	1	TRUE	23/05/2010	22:15:00	1	12	20	50	0	4	2	FALSE	25/05/2010	26/05/2010	28/05/2010	01/06/2010			3	65	1	0.9	0.6					3	FALSE	3	FALSE	TRUE	FALSE	FALSE	FALSE	FALSE	FALSE	FALSE	FALSE	FALSE	FALSE	FALSE	FALSE	FALSE	FALSE	FALSE	2
93	79	White	1	TRUE	23/05/2010	22:15:00	1	12	20	50	0	4	2	FALSE	25/05/2010	26/05/2010	28/05/2010	01/06/2010			3	65	1	0.9	0.6					3	FALSE	3	FALSE	TRUE	FALSE	FALSE	FALSE	FALSE	FALSE	FALSE	FALSE	FALSE	FALSE	FALSE	FALSE	FALSE	FALSE	FALSE	2
93	79	White	1	TRUE	23/05/2010	22:15:00	1	12	20	50	0	4	2	FALSE	25/05/2010	26/05/2010	28/05/2010	01/06/2010			3	65	1	0.9	0.6					3	FALSE	3	FALSE	TRUE	FALSE	FALSE	FALSE	FALSE	FALSE	FALSE	FALSE	FALSE	FALSE	FALSE	FALSE	FALSE	FALSE	FALSE	2
93	79	White	1	TRUE	23/05/2010	22:15:00	1	12	20	50	0	4	2	FALSE	25/05/2010	26/05/2010	28/05/2010	01/06/2010			3	65	1	0.9	0.6					3	FALSE	3	FALSE	TRUE	FALSE	FALSE	FALSE	FALSE	FALSE	FALSE	FALSE	FALSE	FALSE	FALSE	FALSE	FALSE	FALSE	FALSE	2
93	79	White	1	TRUE	23/05/2010	22:15:00	1	12	20	50	0	4	2	FALSE	25/05/2010	26/05/2010	28/05/2010	01/06/2010			3	65	1	0.9	0.6					3	FALSE	3	FALSE	TRUE	FALSE	FALSE	FALSE	FALSE	FALSE	FALSE	FALSE	FALSE	FALSE	FALSE	FALSE	FALSE	FALSE	FALSE	2
93	79	White	1	TRUE	23/05/2010	22:15:00	1	12	20	50	0	4	2	FALSE	25/05/2010	26/05/2010	28/05/2010	01/06/2010			3	65	1	0.9	0.6					3	FALSE	3	FALSE	TRUE	FALSE	FALSE	FALSE	FALSE	FALSE	FALSE	FALSE	FALSE	FALSE	FALSE	FALSE	FALSE	FALSE	FALSE	2
94	68	White	1	TRUE	25/05/2010	14:39:00	1	25	20	57	12	2	3	TRUE	26/05/2010	28/05/2010		03/06/2010	11/06/2010	14	5	51	1	0.6			2.1	4.5		7	FALSE	2	FALSE	FALSE	FALSE	TRUE	FALSE	FALSE	FALSE	FALSE	TRUE	FALSE	TRUE	FALSE	FALSE	FALSE	FALSE	TRUE	0
94	68	White	1	TRUE	25/05/2010	14:39:00	1	25	20	57	12	2	3	TRUE	26/05/2010	28/05/2010		03/06/2010	11/06/2010	14	5	51	1	0.6			2.1	4.5		7	FALSE	2	FALSE	FALSE	FALSE	TRUE	FALSE	FALSE	FALSE	FALSE	TRUE	FALSE	TRUE	FALSE	FALSE	FALSE	FALSE	TRUE	0
94	68	White	1	TRUE	25/05/2010	14:39:00	1	25	20	57	12	2	3	TRUE	26/05/2010	28/05/2010		03/06/2010	11/06/2010	14	5	51	1	0.6			2.1	4.5		7	FALSE	2	FALSE	FALSE	FALSE	TRUE	FALSE	FALSE	FALSE	FALSE	TRUE	FALSE	TRUE	FALSE	FALSE	FALSE	FALSE	TRUE	0
94	68	White	1	TRUE	25/05/2010	14:39:00	1	25	20	57	12	2	3	TRUE	26/05/2010	28/05/2010		03/06/2010	11/06/2010	14	5	51	1	0.6			2.1	4.5		7	FALSE	2	FALSE	FALSE	FALSE	TRUE	FALSE	FALSE	FALSE	FALSE	TRUE	FALSE	TRUE	FALSE	FALSE	FALSE	FALSE	TRUE	0
94	68	White	1	TRUE	25/05/2010	14:39:00	1	25	20	57	12	2	3	TRUE	26/05/2010	28/05/2010		03/06/2010	11/06/2010	14	5	51	1	0.6			2.1	4.5		7	FALSE	2	FALSE	FALSE	FALSE	TRUE	FALSE	FALSE	FALSE	FALSE	TRUE	FALSE	TRUE	FALSE	FALSE	FALSE	FALSE	TRUE	0
94	68	White	1	TRUE	25/05/2010	14:39:00	1	25	20	57	12	2	3	TRUE	26/05/2010	28/05/2010		03/06/2010	11/06/2010	14	5	51	1	0.6			2.1	4.5		7	FALSE	2	FALSE	FALSE	FALSE	TRUE	FALSE	FALSE	FALSE	FALSE	TRUE	FALSE	TRUE	FALSE	FALSE	FALSE	FALSE	TRUE	0
94	68	White	1	TRUE	25/05/2010	14:39:00	1	25	20	57	12	2	3	TRUE	26/05/2010	28/05/2010		03/06/2010	11/06/2010	14	5	51	1	0.6			2.1	4.5		7	FALSE	2	FALSE	FALSE	FALSE	TRUE	FALSE	FALSE	FALSE	FALSE	TRUE	FALSE	TRUE	FALSE	FALSE	FALSE	FALSE	TRUE	0
94	68	White	1	TRUE	25/05/2010	14:39:00	1	25	20	57	12	2	3	TRUE	26/05/2010	28/05/2010		03/06/2010	11/06/2010	14	5	51	1	0.6			2.1	4.5		7	FALSE	2	FALSE	FALSE	FALSE	TRUE	FALSE	FALSE	FALSE	FALSE	TRUE	FALSE	TRUE	FALSE	FALSE	FALSE	FALSE	TRUE	0
95	71	White	1	TRUE	02/06/2010	07:19:00	1	28	17	73	12	2	3	TRUE	03/06/2010	04/06/2010	07/06/2010	09/06/2010			4	51	2	0.4	0.1		1.7	2.3		5	FALSE	3	FALSE	FALSE	FALSE	FALSE	FALSE	FALSE	FALSE	FALSE	FALSE	FALSE	FALSE	FALSE	FALSE	FALSE	FALSE	FALSE	10
95	71	White	1	TRUE	02/06/2010	07:19:00	1	28	17	73	12	2	3	TRUE	03/06/2010	04/06/2010	07/06/2010	09/06/2010			4	51	2	0.4	0.1		1.7	2.3		5	FALSE	3	FALSE	FALSE	FALSE	FALSE	FALSE	FALSE	FALSE	FALSE	FALSE	FALSE	FALSE	FALSE	FALSE	FALSE	FALSE	FALSE	10
95	71	White	1	TRUE	02/06/2010	07:19:00	1	28	17	73	12	2	3	TRUE	03/06/2010	04/06/2010	07/06/2010	09/06/2010			4	51	2	0.4	0.1		1.7	2.3		5	FALSE	3	FALSE	FALSE	FALSE	FALSE	FALSE	FALSE	FALSE	FALSE	FALSE	FALSE	FALSE	FALSE	FALSE	FALSE	FALSE	FALSE	10
95	71	White	1	TRUE	02/06/2010	07:19:00	1	28	17	73	12	2	3	TRUE	03/06/2010	04/06/2010	07/06/2010	09/06/2010			4	51	2	0.4	0.1		1.7	2.3		5	FALSE	3	FALSE	FALSE	FALSE	FALSE	FALSE	FALSE	FALSE	FALSE	FALSE	FALSE	FALSE	FALSE	FALSE	FALSE	FALSE	FALSE	10
95	71	White	1	TRUE	02/06/2010	07:19:00	1	28	17	73	12	2	3	TRUE	03/06/2010	04/06/2010	07/06/2010	09/06/2010			4	51	2	0.4	0.1		1.7	2.3		5	FALSE	3	FALSE	FALSE	FALSE	FALSE	FALSE	FALSE	FALSE	FALSE	FALSE	FALSE	FALSE	FALSE	FALSE	FALSE	FALSE	FALSE	10
95	71	White	1	TRUE	02/06/2010	07:19:00	1	28	17	73	12	2	3	TRUE	03/06/2010	04/06/2010	07/06/2010	09/06/2010			4	51	2	0.4	0.1		1.7	2.3		5	FALSE	3	FALSE	FALSE	FALSE	FALSE	FALSE	FALSE	FALSE	FALSE	FALSE	FALSE	FALSE	FALSE	FALSE	FALSE	FALSE	FALSE	10
95	71	White	1	TRUE	02/06/2010	07:19:00	1	28	17	73	12	2	3	TRUE	03/06/2010	04/06/2010	07/06/2010	09/06/2010			4	51	2	0.4	0.1		1.7	2.3		5	FALSE	3	FALSE	FALSE	FALSE	FALSE	FALSE	FALSE	FALSE	FALSE	FALSE	FALSE	FALSE	FALSE	FALSE	FALSE	FALSE	FALSE	10
95	71	White	1	TRUE	02/06/2010	07:19:00	1	28	17	73	12	2	3	TRUE	03/06/2010	04/06/2010	07/06/2010	09/06/2010			4	51	2	0.4	0.1		1.7	2.3		5	FALSE	3	FALSE	FALSE	FALSE	FALSE	FALSE	FALSE	FALSE	FALSE	FALSE	FALSE	FALSE	FALSE	FALSE	FALSE	FALSE	FALSE	10
96	82	White	1	TRUE	05/06/2010	18:38:00	1	16	19	89	0	4	2	FALSE	07/06/2010		10/06/2010	11/06/2010	21/06/2010	31	3	54	3	0.7	0.9	0.5			101	10	FALSE	5	FALSE	TRUE	FALSE	FALSE	FALSE	FALSE	FALSE	TRUE	FALSE	FALSE	FALSE	TRUE	FALSE	FALSE	FALSE	FALSE	7
96	82	White	1	TRUE	05/06/2010	18:38:00	1	16	19	89	0	4	2	FALSE	07/06/2010		10/06/2010	11/06/2010	21/06/2010	31	3	54	3	0.7	0.9	0.5			101	10	FALSE	5	FALSE	TRUE	FALSE	FALSE	FALSE	FALSE	FALSE	TRUE	FALSE	FALSE	FALSE	TRUE	FALSE	FALSE	FALSE	FALSE	7
96	82	White	1	TRUE	05/06/2010	18:38:00	1	16	19	89	0	4	2	FALSE	07/06/2010		10/06/2010	11/06/2010	21/06/2010	31	3	54	3	0.7	0.9	0.5			101	10	FALSE	5	FALSE	TRUE	FALSE	FALSE	FALSE	FALSE	FALSE	TRUE	FALSE	FALSE	FALSE	TRUE	FALSE	FALSE	FALSE	FALSE	7
96	82	White	1	TRUE	05/06/2010	18:38:00	1	16	19	89	0	4	2	FALSE	07/06/2010		10/06/2010	11/06/2010	21/06/2010	31	3	54	3	0.7	0.9	0.5			101	10	FALSE	5	FALSE	TRUE	FALSE	FALSE	FALSE	FALSE	FALSE	TRUE	FALSE	FALSE	FALSE	TRUE	FALSE	FALSE	FALSE	FALSE	7
96	82	White	1	TRUE	05/06/2010	18:38:00	1	16	19	89	0	4	2	FALSE	07/06/2010		10/06/2010	11/06/2010	21/06/2010	31	3	54	3	0.7	0.9	0.5			101	10	FALSE	5	FALSE	TRUE	FALSE	FALSE	FALSE	FALSE	FALSE	TRUE	FALSE	FALSE	FALSE	TRUE	FALSE	FALSE	FALSE	FALSE	7
96	82	White	1	TRUE	05/06/2010	18:38:00	1	16	19	89	0	4	2	FALSE	07/06/2010		10/06/2010	11/06/2010	21/06/2010	31	3	54	3	0.7	0.9	0.5			101	10	FALSE	5	FALSE	TRUE	FALSE	FALSE	FALSE	FALSE	FALSE	TRUE	FALSE	FALSE	FALSE	TRUE	FALSE	FALSE	FALSE	FALSE	7
96	82	White	1	TRUE	05/06/2010	18:38:00	1	16	19	89	0	4	2	FALSE	07/06/2010		10/06/2010	11/06/2010	21/06/2010	31	3	54	3	0.7	0.9	0.5			101	10	FALSE	5	FALSE	TRUE	FALSE	FALSE	FALSE	FALSE	FALSE	TRUE	FALSE	FALSE	FALSE	TRUE	FALSE	FALSE	FALSE	FALSE	7
96	82	White	1	TRUE	05/06/2010	18:38:00	1	16	19	89	0	4	2	FALSE	07/06/2010		10/06/2010	11/06/2010	21/06/2010	31	3	54	3	0.7	0.9	0.5			101	10	FALSE	5	FALSE	TRUE	FALSE	FALSE	FALSE	FALSE	FALSE	TRUE	FALSE	FALSE	FALSE	TRUE	FALSE	FALSE	FALSE	FALSE	7
97	70	White	1	TRUE	07/06/2010	21:52:00	1	37	20	75	22	1	1	TRUE	09/06/2010	10/06/2010	11/06/2010	14/06/2010	21/06/2010	18	3	61	2				1.7	0.8	0.6	7	FALSE	9	FALSE	TRUE	FALSE	FALSE	TRUE	FALSE	FALSE	TRUE	FALSE	FALSE	FALSE	FALSE	TRUE	FALSE	FALSE	TRUE	4
97	70	White	1	TRUE	07/06/2010	21:52:00	1	37	20	75	22	1	1	TRUE	09/06/2010	10/06/2010	11/06/2010	14/06/2010	21/06/2010	18	3	61	2				1.7	0.8	0.6	7	FALSE	9	FALSE	TRUE	FALSE	FALSE	TRUE	FALSE	FALSE	TRUE	FALSE	FALSE	FALSE	FALSE	TRUE	FALSE	FALSE	TRUE	4
97	70	White	1	TRUE	07/06/2010	21:52:00	1	37	20	75	22	1	1	TRUE	09/06/2010	10/06/2010	11/06/2010	14/06/2010	21/06/2010	18	3	61	2				1.7	0.8	0.6	7	FALSE	9	FALSE	TRUE	FALSE	FALSE	TRUE	FALSE	FALSE	TRUE	FALSE	FALSE	FALSE	FALSE	TRUE	FALSE	FALSE	TRUE	4
97	70	White	1	TRUE	07/06/2010	21:52:00	1	37	20	75	22	1	1	TRUE	09/06/2010	10/06/2010	11/06/2010	14/06/2010	21/06/2010	18	3	61	2				1.7	0.8	0.6	7	FALSE	9	FALSE	TRUE	FALSE	FALSE	TRUE	FALSE	FALSE	TRUE	FALSE	FALSE	FALSE	FALSE	TRUE	FALSE	FALSE	TRUE	4
97	70	White	1	TRUE	07/06/2010	21:52:00	1	37	20	75	22	1	1	TRUE	09/06/2010	10/06/2010	11/06/2010	14/06/2010	21/06/2010	18	3	61	2				1.7	0.8	0.6	7	FALSE	9	FALSE	TRUE	FALSE	FALSE	TRUE	FALSE	FALSE	TRUE	FALSE	FALSE	FALSE	FALSE	TRUE	FALSE	FALSE	TRUE	4
97	70	White	1	TRUE	07/06/2010	21:52:00	1	37	20	75	22	1	1	TRUE	09/06/2010	10/06/2010	11/06/2010	14/06/2010	21/06/2010	18	3	61	2				1.7	0.8	0.6	7	FALSE	9	FALSE	TRUE	FALSE	FALSE	TRUE	FALSE	FALSE	TRUE	FALSE	FALSE	FALSE	FALSE	TRUE	FALSE	FALSE	TRUE	4
97	70	White	1	TRUE	07/06/2010	21:52:00	1	37	20	75	22	1	1	TRUE	09/06/2010	10/06/2010	11/06/2010	14/06/2010	21/06/2010	18	3	61	2				1.7	0.8	0.6	7	FALSE	9	FALSE	TRUE	FALSE	FALSE	TRUE	FALSE	FALSE	TRUE	FALSE	FALSE	FALSE	FALSE	TRUE	FALSE	FALSE	TRUE	4
97	70	White	1	TRUE	07/06/2010	21:52:00	1	37	20	75	22	1	1	TRUE	09/06/2010	10/06/2010	11/06/2010	14/06/2010	21/06/2010	18	3	61	2				1.7	0.8	0.6	7	FALSE	9	FALSE	TRUE	FALSE	FALSE	TRUE	FALSE	FALSE	TRUE	FALSE	FALSE	FALSE	FALSE	TRUE	FALSE	FALSE	TRUE	4
97	70	White	1	TRUE	07/06/2010	21:52:00	1	37	20	75	22	1	1	TRUE	09/06/2010	10/06/2010	11/06/2010	14/06/2010	21/06/2010	18	3	61	2				1.7	0.8	0.6	7	FALSE	9	FALSE	TRUE	FALSE	FALSE	TRUE	FALSE	FALSE	TRUE	FALSE	FALSE	FALSE	FALSE	TRUE	FALSE	FALSE	TRUE	4
97	70	White	1	TRUE	07/06/2010	21:52:00	1	37	20	75	22	1	1	TRUE	09/06/2010	10/06/2010	11/06/2010	14/06/2010	21/06/2010	18	3	61	2				1.7	0.8	0.6	7	FALSE	9	FALSE	TRUE	FALSE	FALSE	TRUE	FALSE	FALSE	TRUE	FALSE	FALSE	FALSE	FALSE	TRUE	FALSE	FALSE	TRUE	4
98	83	White	1	FALSE	09/06/2010	12:35:00	1	21	20	67	26	1	1	FALSE	10/06/2010	11/06/2010	14/06/2010	16/06/2010			1	65	3				1.4	0.5		7	FALSE	4	FALSE	FALSE	FALSE	FALSE	FALSE	FALSE	FALSE	FALSE	FALSE	FALSE	FALSE	FALSE	FALSE	FALSE	FALSE	FALSE	4
98	83	White	1	FALSE	09/06/2010	12:35:00	1	21	20	67	26	1	1	FALSE	10/06/2010	11/06/2010	14/06/2010	16/06/2010			1	65	3				1.4	0.5		7	FALSE	4	FALSE	FALSE	FALSE	FALSE	FALSE	FALSE	FALSE	FALSE	FALSE	FALSE	FALSE	FALSE	FALSE	FALSE	FALSE	FALSE	4
98	83	White	1	FALSE	09/06/2010	12:35:00	1	21	20	67	26	1	1	FALSE	10/06/2010	11/06/2010	14/06/2010	16/06/2010			1	65	3				1.4	0.5		7	FALSE	4	FALSE	FALSE	FALSE	FALSE	FALSE	FALSE	FALSE	FALSE	FALSE	FALSE	FALSE	FALSE	FALSE	FALSE	FALSE	FALSE	4
98	83	White	1	FALSE	09/06/2010	12:35:00	1	21	20	67	26	1	1	FALSE	10/06/2010	11/06/2010	14/06/2010	16/06/2010			1	65	3				1.4	0.5		7	FALSE	4	FALSE	FALSE	FALSE	FALSE	FALSE	FALSE	FALSE	FALSE	FALSE	FALSE	FALSE	FALSE	FALSE	FALSE	FALSE	FALSE	4
98	83	White	1	FALSE	09/06/2010	12:35:00	1	21	20	67	26	1	1	FALSE	10/06/2010	11/06/2010	14/06/2010	16/06/2010			1	65	3				1.4	0.5		7	FALSE	4	FALSE	FALSE	FALSE	FALSE	FALSE	FALSE	FALSE	FALSE	FALSE	FALSE	FALSE	FALSE	FALSE	FALSE	FALSE	FALSE	4
98	83	White	1	FALSE	09/06/2010	12:35:00	1	21	20	67	26	1	1	FALSE	10/06/2010	11/06/2010	14/06/2010	16/06/2010			1	65	3				1.4	0.5		7	FALSE	4	FALSE	FALSE	FALSE	FALSE	FALSE	FALSE	FALSE	FALSE	FALSE	FALSE	FALSE	FALSE	FALSE	FALSE	FALSE	FALSE	4
98	83	White	1	FALSE	09/06/2010	12:35:00	1	21	20	67	26	1	1	FALSE	10/06/2010	11/06/2010	14/06/2010	16/06/2010			1	65	3				1.4	0.5		7	FALSE	4	FALSE	FALSE	FALSE	FALSE	FALSE	FALSE	FALSE	FALSE	FALSE	FALSE	FALSE	FALSE	FALSE	FALSE	FALSE	FALSE	4
98	83	White	1	FALSE	09/06/2010	12:35:00	1	21	20	67	26	1	1	FALSE	10/06/2010	11/06/2010	14/06/2010	16/06/2010			1	65	3				1.4	0.5		7	FALSE	4	FALSE	FALSE	FALSE	FALSE	FALSE	FALSE	FALSE	FALSE	FALSE	FALSE	FALSE	FALSE	FALSE	FALSE	FALSE	FALSE	4
99	94	White	1	TRUE	11/06/2010	11:04:00	1	26	20	51	26	1	1	TRUE	11/06/2010	14/06/2010	16/06/2010	18/06/2010	25/06/2010	17	5	50	3				1.2	1.3	1.8	8	FALSE	5	FALSE	FALSE	FALSE	TRUE	FALSE	FALSE	FALSE	TRUE	FALSE	FALSE	FALSE	FALSE	FALSE	FALSE	FALSE	FALSE	6
99	94	White	1	TRUE	11/06/2010	11:04:00	1	26	20	51	26	1	1	TRUE	11/06/2010	14/06/2010	16/06/2010	18/06/2010	25/06/2010	17	5	50	3				1.2	1.3	1.8	8	FALSE	5	FALSE	FALSE	FALSE	TRUE	FALSE	FALSE	FALSE	TRUE	FALSE	FALSE	FALSE	FALSE	FALSE	FALSE	FALSE	FALSE	6
99	94	White	1	TRUE	11/06/2010	11:04:00	1	26	20	51	26	1	1	TRUE	11/06/2010	14/06/2010	16/06/2010	18/06/2010	25/06/2010	17	5	50	3				1.2	1.3	1.8	8	FALSE	5	FALSE	FALSE	FALSE	TRUE	FALSE	FALSE	FALSE	TRUE	FALSE	FALSE	FALSE	FALSE	FALSE	FALSE	FALSE	FALSE	6
99	94	White	1	TRUE	11/06/2010	11:04:00	1	26	20	51	26	1	1	TRUE	11/06/2010	14/06/2010	16/06/2010	18/06/2010	25/06/2010	17	5	50	3				1.2	1.3	1.8	8	FALSE	5	FALSE	FALSE	FALSE	TRUE	FALSE	FALSE	FALSE	TRUE	FALSE	FALSE	FALSE	FALSE	FALSE	FALSE	FALSE	FALSE	6
99	94	White	1	TRUE	11/06/2010	11:04:00	1	26	20	51	26	1	1	TRUE	11/06/2010	14/06/2010	16/06/2010	18/06/2010	25/06/2010	17	5	50	3				1.2	1.3	1.8	8	FALSE	5	FALSE	FALSE	FALSE	TRUE	FALSE	FALSE	FALSE	TRUE	FALSE	FALSE	FALSE	FALSE	FALSE	FALSE	FALSE	FALSE	6
99	94	White	1	TRUE	11/06/2010	11:04:00	1	26	20	51	26	1	1	TRUE	11/06/2010	14/06/2010	16/06/2010	18/06/2010	25/06/2010	17	5	50	3				1.2	1.3	1.8	8	FALSE	5	FALSE	FALSE	FALSE	TRUE	FALSE	FALSE	FALSE	TRUE	FALSE	FALSE	FALSE	FALSE	FALSE	FALSE	FALSE	FALSE	6
99	94	White	1	TRUE	11/06/2010	11:04:00	1	26	20	51	26	1	1	TRUE	11/06/2010	14/06/2010	16/06/2010	18/06/2010	25/06/2010	17	5	50	3				1.2	1.3	1.8	8	FALSE	5	FALSE	FALSE	FALSE	TRUE	FALSE	FALSE	FALSE	TRUE	FALSE	FALSE	FALSE	FALSE	FALSE	FALSE	FALSE	FALSE	6
99	94	White	1	TRUE	11/06/2010	11:04:00	1	26	20	51	26	1	1	TRUE	11/06/2010	14/06/2010	16/06/2010	18/06/2010	25/06/2010	17	5	50	3				1.2	1.3	1.8	8	FALSE	5	FALSE	FALSE	FALSE	TRUE	FALSE	FALSE	FALSE	TRUE	FALSE	FALSE	FALSE	FALSE	FALSE	FALSE	FALSE	FALSE	6
99	94	White	1	TRUE	11/06/2010	11:04:00	1	26	20	51	26	1	1	TRUE	11/06/2010	14/06/2010	16/06/2010	18/06/2010	25/06/2010	17	5	50	3				1.2	1.3	1.8	8	FALSE	5	FALSE	FALSE	FALSE	TRUE	FALSE	FALSE	FALSE	TRUE	FALSE	FALSE	FALSE	FALSE	FALSE	FALSE	FALSE	FALSE	6
99	94	White	1	TRUE	11/06/2010	11:04:00	1	26	20	51	26	1	1	TRUE	11/06/2010	14/06/2010	16/06/2010	18/06/2010	25/06/2010	17	5	50	3				1.2	1.3	1.8	8	FALSE	5	FALSE	FALSE	FALSE	TRUE	FALSE	FALSE	FALSE	TRUE	FALSE	FALSE	FALSE	FALSE	FALSE	FALSE	FALSE	FALSE	6
101	78	White	1	TRUE	15/06/2010	22:20:00	1	28	20	58	24	1	1	TRUE	16/06/2010	18/06/2010	21/06/2010	22/06/2010	29/06/2010	11	1	65	3				1	0.8	1.2	4	FALSE	5	FALSE	FALSE	FALSE	TRUE	FALSE	FALSE	FALSE	FALSE	FALSE	FALSE	FALSE	FALSE	FALSE	FALSE	FALSE	FALSE	0
101	78	White	1	TRUE	15/06/2010	22:20:00	1	28	20	58	24	1	1	TRUE	16/06/2010	18/06/2010	21/06/2010	22/06/2010	29/06/2010	11	1	65	3				1	0.8	1.2	4	FALSE	5	FALSE	FALSE	FALSE	TRUE	FALSE	FALSE	FALSE	FALSE	FALSE	FALSE	FALSE	FALSE	FALSE	FALSE	FALSE	FALSE	0
101	78	White	1	TRUE	15/06/2010	22:20:00	1	28	20	58	24	1	1	TRUE	16/06/2010	18/06/2010	21/06/2010	22/06/2010	29/06/2010	11	1	65	3				1	0.8	1.2	4	FALSE	5	FALSE	FALSE	FALSE	TRUE	FALSE	FALSE	FALSE	FALSE	FALSE	FALSE	FALSE	FALSE	FALSE	FALSE	FALSE	FALSE	0
101	78	White	1	TRUE	15/06/2010	22:20:00	1	28	20	58	24	1	1	TRUE	16/06/2010	18/06/2010	21/06/2010	22/06/2010	29/06/2010	11	1	65	3				1	0.8	1.2	4	FALSE	5	FALSE	FALSE	FALSE	TRUE	FALSE	FALSE	FALSE	FALSE	FALSE	FALSE	FALSE	FALSE	FALSE	FALSE	FALSE	FALSE	0
101	78	White	1	TRUE	15/06/2010	22:20:00	1	28	20	58	24	1	1	TRUE	16/06/2010	18/06/2010	21/06/2010	22/06/2010	29/06/2010	11	1	65	3				1	0.8	1.2	4	FALSE	5	FALSE	FALSE	FALSE	TRUE	FALSE	FALSE	FALSE	FALSE	FALSE	FALSE	FALSE	FALSE	FALSE	FALSE	FALSE	FALSE	0
101	78	White	1	TRUE	15/06/2010	22:20:00	1	28	20	58	24	1	1	TRUE	16/06/2010	18/06/2010	21/06/2010	22/06/2010	29/06/2010	11	1	65	3				1	0.8	1.2	4	FALSE	5	FALSE	FALSE	FALSE	TRUE	FALSE	FALSE	FALSE	FALSE	FALSE	FALSE	FALSE	FALSE	FALSE	FALSE	FALSE	FALSE	0
101	78	White	1	TRUE	15/06/2010	22:20:00	1	28	20	58	24	1	1	TRUE	16/06/2010	18/06/2010	21/06/2010	22/06/2010	29/06/2010	11	1	65	3				1	0.8	1.2	4	FALSE	5	FALSE	FALSE	FALSE	TRUE	FALSE	FALSE	FALSE	FALSE	FALSE	FALSE	FALSE	FALSE	FALSE	FALSE	FALSE	FALSE	0
101	78	White	1	TRUE	15/06/2010	22:20:00	1	28	20	58	24	1	1	TRUE	16/06/2010	18/06/2010	21/06/2010	22/06/2010	29/06/2010	11	1	65	3				1	0.8	1.2	4	FALSE	5	FALSE	FALSE	FALSE	TRUE	FALSE	FALSE	FALSE	FALSE	FALSE	FALSE	FALSE	FALSE	FALSE	FALSE	FALSE	FALSE	0
101	78	White	1	TRUE	15/06/2010	22:20:00	1	28	20	58	24	1	1	TRUE	16/06/2010	18/06/2010	21/06/2010	22/06/2010	29/06/2010	11	1	65	3				1	0.8	1.2	4	FALSE	5	FALSE	FALSE	FALSE	TRUE	FALSE	FALSE	FALSE	FALSE	FALSE	FALSE	FALSE	FALSE	FALSE	FALSE	FALSE	FALSE	0
101	78	White	1	TRUE	15/06/2010	22:20:00	1	28	20	58	24	1	1	TRUE	16/06/2010	18/06/2010	21/06/2010	22/06/2010	29/06/2010	11	1	65	3				1	0.8	1.2	4	FALSE	5	FALSE	FALSE	FALSE	TRUE	FALSE	FALSE	FALSE	FALSE	FALSE	FALSE	FALSE	FALSE	FALSE	FALSE	FALSE	FALSE	0
102	88	White	2	TRUE	14/06/2010	10:28:00	1	31	20	48	0	4	2	FALSE	16/06/2010		18/06/2010	21/06/2010			4	51	3	0.3	0.6					5	TRUE	7	FALSE	FALSE	FALSE	FALSE	FALSE	FALSE	TRUE	FALSE	FALSE	FALSE	FALSE	FALSE	FALSE	FALSE	FALSE	TRUE	8
102	88	White	2	TRUE	14/06/2010	10:28:00	1	31	20	48	0	4	2	FALSE	16/06/2010		18/06/2010	21/06/2010			4	51	3	0.3	0.6					5	TRUE	7	FALSE	FALSE	FALSE	FALSE	FALSE	FALSE	TRUE	FALSE	FALSE	FALSE	FALSE	FALSE	FALSE	FALSE	FALSE	TRUE	8
102	88	White	2	TRUE	14/06/2010	10:28:00	1	31	20	48	0	4	2	FALSE	16/06/2010		18/06/2010	21/06/2010			4	51	3	0.3	0.6					5	TRUE	7	FALSE	FALSE	FALSE	FALSE	FALSE	FALSE	TRUE	FALSE	FALSE	FALSE	FALSE	FALSE	FALSE	FALSE	FALSE	TRUE	8
102	88	White	2	TRUE	14/06/2010	10:28:00	1	31	20	48	0	4	2	FALSE	16/06/2010		18/06/2010	21/06/2010			4	51	3	0.3	0.6					5	TRUE	7	FALSE	FALSE	FALSE	FALSE	FALSE	FALSE	TRUE	FALSE	FALSE	FALSE	FALSE	FALSE	FALSE	FALSE	FALSE	TRUE	8
102	88	White	2	TRUE	14/06/2010	10:28:00	1	31	20	48	0	4	2	FALSE	16/06/2010		18/06/2010	21/06/2010			4	51	3	0.3	0.6					5	TRUE	7	FALSE	FALSE	FALSE	FALSE	FALSE	FALSE	TRUE	FALSE	FALSE	FALSE	FALSE	FALSE	FALSE	FALSE	FALSE	TRUE	8
102	88	White	2	TRUE	14/06/2010	10:28:00	1	31	20	48	0	4	2	FALSE	16/06/2010		18/06/2010	21/06/2010			4	51	3	0.3	0.6					5	TRUE	7	FALSE	FALSE	FALSE	FALSE	FALSE	FALSE	TRUE	FALSE	FALSE	FALSE	FALSE	FALSE	FALSE	FALSE	FALSE	TRUE	8
[truncated: 72 more columns]
