# Supplementary material for: Dental and Microbiological Risk Factors for Hospital-Acquired Pneumonia in Non-Ventilated Older Patients
Source: PLoS One. 2015 Apr 29;10(4):e0123622. doi: 10.1371/journal.pone.0123622 (PMC4414413; doi:10.1371/journal.pone.0123622)
Supplement: S2 Dataset — (CSV) [file pone.0123622.s002.csv]

Study_ID	Age	Ethnicity	consent	Female	Admitdate	admitmonth	teic	teictf	admitmonthno	Admittime	Residence	homeResidence2	hometf	hospResidence3	institutResidence	Doorscalp	Barthel	Weight	Teethno	Dentures	denturesornot	denturesornottf	Teethordent	Teethornot	Preop	swab1	swab2	swab3	swab4	swab5	XI	XI2	frail	fitfrail	HABAM	Smoking	Smoking2	currentsmoker	eversmoked	eversmokedtf	denture1	denture1IQR	denture2	denture2IQR	denture3	denture3IQR	dental1	dental1IQR	plaque1
1	68	White, British	1	TRUE	12/04/2009	apr	0	FALSE	4	18:36:00	1	1	TRUE	1	1	21	20	55	22	2	1	TRUE	3	1	FALSE	14/04/2009	03/09/1945	17/04/2009	03/09/1945	03/09/1945			2	1	63	2	2	FALSE	1	TRUE		1							1
2	86	White, British	3	TRUE	14/04/2009	apr	0	FALSE	4	00:00:00	3	2	FALSE	2	1	20	20	43	11	2	1	TRUE	3	1	TRUE	15/04/2009	17/04/2009	20/04/2009	22/04/2009	29/04/2009	0	1	5	2	51	1	1	TRUE	1	TRUE	1	4	0.9	4	0.6	2	0.9	2	1
3	86	White, British	2	FALSE	15/04/2009	apr	0	FALSE	4	18:48:00	2	2	FALSE	1	2	17	8	55	0	4	1	TRUE	2	0	TRUE	16/04/2009	17/04/2009	20/04/2009	03/09/1945	03/09/1945			7	2	33	2	2	FALSE	1	TRUE	1.1	4							1
4	81	White, British	2	FALSE	15/04/2009	apr	0	FALSE	4	10:14:00	2	2	FALSE	1	2	24	4		6	2	1	TRUE	3	1	FALSE	16/04/2009	17/04/2009	20/04/2009	22/04/2009	29/04/2009			7	2	18	2	2	FALSE	1	TRUE	0	1	1.2	4	0.9	4	3.5	4	1
5	85	White, British	1	FALSE	15/04/2009	apr	0	FALSE	4	12:19:00	1	1	TRUE	1	1	21	19	51	8	2	1	TRUE	1	1	FALSE	16/04/2009	03/09/1945	20/04/2009	22/04/2009	29/04/2009	26	2	5	2	53	1	1	TRUE	1	TRUE		1			0.5	2	0	1	1
6	79	White, British	2	TRUE	16/04/2009	apr	0	FALSE	4	17:35:00	2	2	FALSE	1	2	17	4	44	0	1	0	FALSE		0	FALSE	17/04/2009	20/04/2009	22/04/2009	23/04/2009	03/09/1945			7	2	29	3	2	FALSE	2	FALSE									1
7	82	White, British	1	TRUE	18/04/2009	apr	0	FALSE	4	20:14:00	1	1	TRUE	1	1	14	20	81	0	4	1	TRUE	2	0	FALSE	20/04/2009	21/04/2009	23/04/2009	24/04/2009	04/05/2009	21	2	5	2	53	2	2	FALSE	1	TRUE	1.1	4	0.8	3	1.1	4			1
8	82	British Indian	1	TRUE	22/04/2009	apr	0	FALSE	4	18:05:00	2	2	FALSE	1	2	21	19	60	0	4	1	TRUE	2	0	TRUE	23/04/2009	24/04/2009	27/04/2009	29/04/2009	06/05/2009	13	2	4	1	53	3	2	FALSE	2	FALSE	0.6	3	0.5	2	0.4	1			1
9	90	White, British	1	TRUE	22/04/2009	apr	0	FALSE	4	21:00:00	3	2	FALSE	2	1	16	19	38	23	1	0	FALSE	1	1	TRUE	23/04/2009	24/04/2009	03/09/1945	03/09/1945	03/09/1945			5	2	51	2	2	FALSE	1	TRUE		1					1.2		1
10	87	White, British	2	TRUE	29/04/2009	apr	0	FALSE	4	17:32:00	2	2	FALSE	1	2	18	14	42	0	4	1	TRUE	2	0	FALSE	30/04/2009	01/05/2009	04/05/2009	06/05/2009	03/09/1945			7	2	29	2	2	FALSE	1	TRUE	0.5	2	2.1	4					1
11	74	White, British	1	TRUE	03/05/2009	may	0	FALSE	5	13:03:00	1	1	TRUE	1	1	26	20	66	22	1	0	FALSE	1	1	TRUE	04/05/2009	06/05/2009	08/05/2009	11/05/2009	18/05/2009	11	2	3	1	63	3	2	FALSE	2	FALSE		1					0.5	1	1
12	87	White, British	1	TRUE	02/05/2009	may	0	FALSE	5	09:12:00	1	1	TRUE	1	1	56	19	57	0	4	1	TRUE	2	0	TRUE	04/05/2009	05/05/2009	07/05/2009	08/05/2009	15/05/2009	1	1	5	2	47	3	2	FALSE	2	FALSE	0	1	0	1	0.5	2			1
13	85	White, British	1	FALSE	08/06/2009	jun	0	FALSE	6	02:05:00	2	2	FALSE	1	2	11	19	50	0	4	1	TRUE	2	0	FALSE	09/06/2009	03/09/1945	12/06/2009	15/06/2009	22/06/2009	33	2	6	2	48	3	2	FALSE	2	FALSE	0.4	2	0.5	2	0.4	1			1
14	90	British Indian	2	FALSE	18/06/2009	jun	0	FALSE	6	02:47:00	1	1	TRUE	1	1	5	8	80	4	4	1	TRUE	3	1	FALSE	19/06/2009	22/06/2009	23/06/2009	25/06/2009	03/09/1945			7	2	31	3	2	FALSE	2	FALSE	0.5	2					1.6	3	1
15	77	White, British	1	FALSE	20/06/2009	jun	0	FALSE	6	17:52:00	1	1	TRUE	1	1	11	19	85	10	4	1	TRUE	3	1	FALSE	22/06/2009	23/06/2009	25/06/2009	26/06/2009	03/07/2009	0	1	5	2	55	2	2	FALSE	1	TRUE		1	0.1	1	0.6	2	0.5	1	1
16	78	White, British	1	FALSE	22/06/2009	jun	0	FALSE	6	21:16:00	1	1	TRUE	1	1	12	20	85	0	2	1	TRUE	2	0	TRUE	23/06/2009	25/06/2009	26/06/2009	29/06/2009	03/09/1945	45	2	5	2	53	2	2	FALSE	1	TRUE	0.5	2	0	1					1
17	81	White, British	1	TRUE	22/06/2009	jun	0	FALSE	6	17:41:00	1	1	TRUE	1	1	120	20	55	14	1	0	FALSE	1	1	TRUE	23/06/2009	25/06/2009	26/06/2009	29/06/2009	06/07/2009	34	2	4	1	20	2	2	FALSE	1	TRUE		1					1	2	1
18	81	White, British	1	TRUE	24/06/2009	jun	0	FALSE	6	11:52:00	1	1	TRUE	1	1	12	16	60	0	4	1	TRUE	2	0	FALSE	26/06/2009	29/06/2009	01/07/2009	03/09/1945	07/07/2009	41	2	5	2	43	2	2	FALSE	1	TRUE	0.9	4	0.6	3	1.4	4			1
21	65	White, British	1	TRUE	21/07/2009	jul	0	FALSE	7	23:31:00	1	1	TRUE	1	1	14	20	55	8	2	1	TRUE	3	1	FALSE	23/07/2009	24/07/2009	27/07/2009	28/07/2009	04/08/2009	26	2	4	1	62	2	2	FALSE	1	TRUE	0	1	0.1	1	0.5	2	1.5	3	1
22	81	White, British	1	FALSE	01/07/2009	jul	0	FALSE	7	22:35:00	3	2	FALSE	2	1	744	20	62	27	1	0	FALSE	1	1	TRUE	02/07/2009	03/07/2009	06/07/2009	08/07/2009	14/07/2009			5	2	50	3	2	FALSE	2	FALSE		1					1.2		1
25	79	White, British	1	TRUE	08/08/2009	aug	1	TRUE	8	17:03:00	1	1	TRUE	1	1	19	20	55	9	2	1	TRUE	3	1	FALSE	10/08/2009	11/08/2009	13/08/2009	14/08/2009	21/08/2009	2	1	5	2	51	1	1	TRUE	1	TRUE	0.8	3	1.1	4	1	4	1.3	3	1
26	65	White, British	1	FALSE	11/08/2009	aug	1	TRUE	8	12:25:00	1	1	TRUE	1	1	25	20	65	19	1	0	FALSE	1	1	TRUE	12/08/2009	14/08/2009	17/08/2009	19/08/2009	25/08/2009	22	2	4	1	55	3	2	FALSE	2	FALSE		1					1.1	2	1
27	85	White, British	1	FALSE	22/08/2009	aug	1	TRUE	8	08:56:00	2	2	FALSE	1	2	25	20	60	4	4	1	TRUE	3	1	FALSE	24/08/2009	25/08/2009	27/08/2009	28/08/2009	03/09/1945			6	2	20	2	2	FALSE	1	TRUE		1	1.2	4			2		1
28	93	White, British	1	FALSE	26/08/2009	aug	1	TRUE	8	13:06:00	2	2	FALSE	1	2	20	18	63	0	4	1	TRUE	2	0	FALSE	28/08/2009	30/08/2009	01/09/2009	02/09/2009	09/09/2009			6	2	43	2	2	FALSE	1	TRUE	0.8	3	1.1	4	0.7	3			1
29	84	White, British	1	TRUE	30/08/2009	aug	1	TRUE	8	10:03:00	1	1	TRUE	1	1	51	20	36	0	2	1	TRUE	2	0	TRUE	01/09/2009	03/09/2009	04/09/2009	07/09/2009	14/09/2009	13	2	3	1	60	3	2	FALSE	2	FALSE	1.3	4	0.8	3	1.2	4			1
30	69	White, British	1	TRUE	29/08/2009	aug	1	TRUE	8	16:56:00	2	2	FALSE	1	2	18	15	61	0	4	1	TRUE	2	0	FALSE	02/09/2009	04/09/2009	07/09/2009	08/09/2009	15/09/2009	35	2	5	2	36	2	2	FALSE	1	TRUE	1.1	4	0.5	2	0.4	1			1
31	78	White, British	1	TRUE	05/09/2009	sep	1	TRUE	9	10:00:00	1	1	TRUE	1	1	28	20	72	0	4	1	TRUE	2	0	FALSE	07/09/2009	08/09/2009	10/09/2009	11/09/2009	18/09/2009	10	1	3	1	61	3	2	FALSE	2	FALSE	1.5	4	1.2	4	0.7	3			2
32	101	White, British	2	TRUE	07/09/2009	sep	1	TRUE	9	07:16:00	3	2	FALSE	2	1	7	8	50	0	4	1	TRUE	2	0	FALSE	08/09/2009	10/09/2009	11/09/2009	14/09/2009	21/09/2009			7	2	26	2	2	FALSE	1	TRUE		1							2
34	87	White, British	2	FALSE	22/09/2009	sep	1	TRUE	9	11:25:00	2	2	FALSE	1	2	48	7	63	20	1	0	FALSE	1	1	FALSE	24/09/2009	25/09/2009	28/09/2009	30/09/2009	07/10/2009			6	2	53	2	2	FALSE	1	TRUE		1					3.3	4	2
35	79	White, British	1	TRUE	24/09/2009	sep	1	TRUE	9	12:54:00	1	1	TRUE	1	1	24	19	67	0	4	1	TRUE	2	0	FALSE	26/09/2009	28/09/2009	29/09/2009	02/10/2009	07/10/2009	20	2	5	2	53	1	1	TRUE	1	TRUE	0.7	3	0.6	3	0.6	2			2
37	83	White, British	1	FALSE	27/09/2009	sep	1	TRUE	9	23:56:00	1	1	TRUE	1	1	14	20	49	0	4	1	TRUE	2	0	TRUE	28/09/2009	30/09/2009	02/10/2009	05/10/2009	12/10/2009	9	1	6	2	53	1	1	TRUE	1	TRUE	0.6	3	1	4	0.9	4			2
38	78	White, British	1	FALSE	27/09/2009	sep	1	TRUE	9	08:47:00	1	1	TRUE	1	1	25	17	63	21	2	1	TRUE	3	1	FALSE	29/09/2009	30/09/2009	02/10/2009	05/10/2009	12/10/2009	42	2	9	2	49	2	2	FALSE	1	TRUE	0.3	1	0.8	3	1.2	4	2.5	4	2
39	89	White, British	1	FALSE	30/09/2009	sep	1	TRUE	9	15:05:00	1	1	TRUE	1	1	72	20	59	0	4	1	TRUE	2	0	TRUE	02/10/2009	05/10/2009	06/10/2009	07/10/2009	14/10/2009	10	1	6	2	40	2	2	FALSE	1	TRUE	0.7	3	0.4	2	1	4			2
42	89	White, British	2	TRUE	17/10/2009	oct	1	TRUE	10	13:45:00	1	1	TRUE	1	1	24	19	68	0	4	1	TRUE	2	0	TRUE	19/10/2009	21/10/2009	03/09/1945	26/10/2009	02/11/2009			5	2	43	2	2	FALSE	1	TRUE	0.7	3	1	4	0.7	3			2
43	83	White, British	1	FALSE	20/10/2009	oct	1	TRUE	10	12:31:00	1	1	TRUE	1	1	23	19	73	6	4	1	TRUE	3	1	TRUE	21/10/2009	03/09/1945	26/10/2009	28/10/2009	04/11/2009	26	2	4	1	51	2	2	FALSE	1	TRUE	0.8	3	1.1	4	1.1	4	2.1	4	2
44	88	White, British	1	FALSE	27/10/2009	oct	1	TRUE	10	19:26:00	1	1	TRUE	1	1	11	20	73	0	4	1	TRUE	2	0	FALSE	29/10/2009	30/10/2009	02/11/2009	04/11/2009	10/11/2009	22	2	5	2	50	2	2	FALSE	1	TRUE	0.3	1	0.1	1	0.3	1			2
45	85	White, British	1	FALSE	29/10/2009	oct	1	TRUE	10	17:46:00	2	2	FALSE	1	2	16	10	62	8	4	1	TRUE	3	1	FALSE	31/10/2009	02/11/2009	04/11/2009	05/11/2009	12/11/2009	11	2	6	2	46	2	2	FALSE	1	TRUE	0.4	2	0.5	2	0.4	1	2.4	4	2
46	84	White, British	1	FALSE	05/11/2009	nov	1	TRUE	11	05:06:00	1	1	TRUE	1	1	6	18	64	26	1	0	FALSE	1	1	TRUE	05/11/2009	07/11/2009	09/11/2009	11/11/2009	20/11/2009	18	2	5	2	53	2	2	FALSE	1	TRUE		1					0.4	1	2
47	85	White, British	1	TRUE	04/11/2009	nov	1	TRUE	11	00:54:00	1	1	TRUE	1	1	10	13	89	0	4	1	TRUE	2	0	FALSE	05/11/2009	07/11/2009	09/11/2009	03/09/1945	17/11/2009	46	2	5	2	43	2	2	FALSE	1	TRUE	1.2	4			0.8	3			2
48	78	White, British	1	FALSE	09/11/2009	nov	1	TRUE	11	18:06:00	1	1	TRUE	1	1	40	20	85	8	4	1	TRUE	3	1	TRUE	10/11/2009	13/11/2009	14/11/2009	16/11/2009	03/09/1945	4	1	3	1	65	2	2	FALSE	1	TRUE	0.5	2	0.4	2			0.6	1	2
49	82	White, British	1	TRUE	12/11/2009	nov	1	TRUE	11	12:19:00	1	1	TRUE	1	1	25	20	66	20	1	0	FALSE	1	1	TRUE	13/11/2009	16/11/2009	17/11/2009	19/11/2009	27/11/2009	13	2	3	1	65	3	2	FALSE	2	FALSE		1					1	2	2
50	82	White, British	2	TRUE	14/11/2009	nov	1	TRUE	11	18:15:00	1	1	TRUE	1	1	20	16	45	6	2	1	TRUE	3	1	FALSE	16/11/2009	17/11/2009	19/11/2009	20/11/2009	27/11/2009			6	2	35	3	2	FALSE	2	FALSE	0.8	3	0.6	3	0.8	3	2		2
51	68	White, British	1	TRUE	19/11/2009	nov	1	TRUE	11	15:59:00	1	1	TRUE	1	1	68	20	66	22	1	0	FALSE	1	1	TRUE	20/11/2009	23/11/2009	03/09/1945	03/09/1945	03/09/1945			3	1	62	1	1	TRUE	1	TRUE		1					0.5	1	2
52	72	White, British	1	TRUE	22/11/2009	nov	1	TRUE	11	14:22:00	1	1	TRUE	1	1	20	20	46	21	2	1	TRUE	3	1	FALSE	24/11/2009	25/11/2009	27/11/2009	30/11/2009	07/12/2009	16	2	3	1	63	3	2	FALSE	2	FALSE		1					0.4	1	2
53	83	British Indian	1	TRUE	29/11/2009	nov	1	TRUE	11	18:45:00	1	1	TRUE	1	1	18	20	83	1	1	0	FALSE	1	1	TRUE	30/11/2009	02/12/2009	03/12/2009	07/12/2009	14/12/2009	21	2	5	2	53	3	2	FALSE	2	FALSE		1					2		2
54	84	White, British	1	TRUE	01/12/2009	dec	1	TRUE	12	15:07:00	1	1	TRUE	1	1	24	20	59	22	1	0	FALSE	1	1	FALSE	03/12/2009	04/12/2009	07/12/2009	08/12/2009	14/12/2009	4	1	3	1	60	3	2	FALSE	2	FALSE		1					1.4	3	2
57	85	White, British	1	TRUE	09/12/2009	dec	1	TRUE	12	15:25:00	1	1	TRUE	1	1	18	20	68	24	1	0	FALSE	1	1	TRUE	10/12/2009	11/12/2009	14/12/2009	16/12/2009	03/09/1945			1	1	67	2	2	FALSE	1	TRUE		1					0.6	1	3
58	66	White, British	1	TRUE	04/01/2010	jan	1	TRUE	1	14:46:00	1	1	TRUE	1	1	45	20	76	18	1	0	FALSE	1	1	FALSE	06/01/2010	07/01/2010	08/01/2010	11/01/2010	03/09/1945	4	1	3	1	61	3	2	FALSE	2	FALSE		1					0.2	1	3
59	89	White, British	1	TRUE	06/01/2010	jan	1	TRUE	1	13:05:00	1	1	TRUE	1	1	45	20	70	6	3	1	TRUE	3	1	TRUE	07/01/2010	03/09/1945	11/01/2010	13/01/2010	20/01/2010	31	2	4	1	50	2	2	FALSE	1	TRUE	0.4	2	0.8	3	0.9	4	1.6	3	3
60	80	White, British	1	FALSE	13/01/2010	jan	1	TRUE	1	15:42:00	1	1	TRUE	1	1	120	20	66	15	1	0	FALSE	1	1	TRUE	15/01/2010	16/01/2010	18/01/2010	20/01/2010	27/01/2010	21	2	3	1	63	2	2	FALSE	1	TRUE		1					0.6	1	3
61	84	White, British	1	FALSE	19/01/2010	jan	na		1	13:15:00	1	1	TRUE	1	1		17	102	0	4	1	TRUE	2	0	TRUE	21/01/2010	22/01/2010	25/01/2010	26/01/2010	02/02/2010	8	1	4	1	50	2	2	FALSE	1	TRUE	0.2	1	0	1	0	1			3
62	86	White, British	1	TRUE	23/01/2010	jan	1	TRUE	1	18:47:00	1	1	TRUE	1	1	19	20	86	0	4	1	TRUE	2	0	FALSE	25/01/2010	26/01/2010	28/01/2010	29/01/2010	05/02/2010	8	1	4	1	60	2	2	FALSE	1	TRUE	0.4	2	0.1	1	0.1	1			3
63	82	White, British	1	TRUE	25/01/2010	jan	1	TRUE	1	22:22:00	1	1	TRUE	1	1	61	20	69	22	1	0	FALSE	1	1	TRUE	26/01/2010	28/01/2010	29/01/2010	01/02/2010	03/09/1945			4	1	53	2	2	FALSE	1	TRUE		1					0.9	2	3
64	81	White, British	1	TRUE	28/01/2010	jan	1	TRUE	1	08:49:00	1	1	TRUE	1	1	2	18	81	15	1	0	FALSE	1	1	TRUE	29/01/2010	01/02/2010	03/02/2010	04/02/2010	11/02/2010	39	2	5	2	50	2	2	FALSE	1	TRUE		1					2.3	4	3
65	73	White, British	1	TRUE	01/01/2010	jan	1	TRUE	1	00:30:00	1	1	TRUE	1	1	11	19	95	0	4	1	TRUE	2	0	TRUE	01/02/2010	03/02/2010	05/02/2010	08/02/2010	15/02/2010	15	2	4	1	50	1	1	TRUE	1	TRUE	0.8	3	0.5	2	0.5	2			3
66	82	White, British	1	FALSE	31/01/2010	jan	1	TRUE	1	16:21:00	1	1	TRUE	1	1	21	20	71	0	4	1	TRUE	2	0	TRUE	01/02/2010	03/02/2010	05/02/2010	08/02/2010	15/02/2010	14	2	4	1	44	2	2	FALSE	1	TRUE	0.5	2	0.8	3	0.5	2			3
68	82	White, British	1	FALSE	31/01/2010	jan	1	TRUE	1	13:58:00	1	1	TRUE	1	1	20	20	56	0	4	1	TRUE	2	0	FALSE	02/02/2010	03/02/2010	04/02/2010	08/02/2010	15/02/2010	10	1	5	2	50	2	2	FALSE	1	TRUE	0.5	2	0.6	3	0	1			3
69	85	White, British	2	TRUE	01/02/2010	feb	1	TRUE	2	13:00:00	1	1	TRUE	1	1	22	20	69	6	4	1	TRUE	3	1	FALSE	03/02/2010	04/02/2010	05/02/2010	08/02/2010	15/02/2010	19	2	2	1	53	2	2	FALSE	1	TRUE	0.6	3	0.7	3	0.5	2	2.1	4	3
70	71	White, British	1	TRUE	10/02/2010	feb	1	TRUE	2	20:45:00	1	1	TRUE	1	1	20	20	95	28	1	0	FALSE	1	1	TRUE	11/02/2010	12/02/2010	15/02/2010	17/02/2010	24/02/2010			4	1	50	3	2	FALSE	2	FALSE		1					0.8		3
71	69	White, British	1	TRUE	10/02/2010	feb	1	TRUE	2	19:02:00	1	1	TRUE	1	1	21	17	45	0	4	1	TRUE	2	0	FALSE	12/02/2010	13/02/2010	15/02/2010	17/02/2010	03/09/1945	30	2	6	2	49	1	1	TRUE	1	TRUE		1	0	1	0.1	1			3
72	66	White, British	1	FALSE	17/02/2010	feb	1	TRUE	2	07:07:00	1	1	TRUE	1	1	26	20	64	20	1	0	FALSE	1	1	TRUE	17/02/2010	19/02/2010	22/02/2010	24/02/2010	03/03/2010	25	2	3	1	62	1	1	TRUE	1	TRUE		1					2		3
73	82	White, British	1	TRUE	23/02/2010	feb	1	TRUE	2	12:03:00	1	1	TRUE	1	1	23	20	66	0	4	1	TRUE	2	0	TRUE	24/02/2010	26/02/2010	01/03/2010	03/03/2010	09/03/2010	16	2	2	1	67	3	2	FALSE	2	FALSE	0.4	2	1	4	0.7	3			3
74	91	White, British	1	TRUE	23/02/2010	feb	1	TRUE	2	15:47:00	1	1	TRUE	1	1	22	20	50	6	2	1	TRUE	3	1	TRUE	24/02/2010	26/02/2010	01/03/2010	02/03/2010	09/03/2010	9	1	4	1	53	2	2	FALSE	1	TRUE	1.4	4	1.5	4	0.8	3	0.9	2	3
75	84	White, British	1	TRUE	25/02/2010	feb	1	TRUE	2	03:10:00	1	1	TRUE	1	1	36	20	57	0	4	1	TRUE	2	0	TRUE	25/02/2010	26/02/2010	02/03/2010	04/03/2010	11/03/2010			4	1	55	2	2	FALSE	1	TRUE	1.1	4	0	1	0.8	3			3
76	80	White, British	1	TRUE	03/03/2010	mar	1	TRUE	3	07:20:00	1	1	TRUE	1	1	3	20	53	24	1	0	FALSE	1	1	TRUE	03/03/2010	05/03/2010	08/03/2010	09/03/2010	16/03/2010	17	2	3	1	53	2	2	FALSE	1	TRUE		1					1.7	3	3
77	80	White, British	1	TRUE	03/03/2010	mar	na		3	15:28:00	1	1	TRUE	1	1		20	50	0	4	1	TRUE	2	0	TRUE	04/03/2010	05/03/2010	08/08/2010	03/09/1945	03/09/1945			4	1	60	3	2	FALSE	2	FALSE	0.5	2							3
78	68	White, British	1	TRUE	07/03/2010	mar	1	TRUE	3	02:12:00	1	1	TRUE	1	1	15	20	48	13	2	1	TRUE	3	1	FALSE	08/03/2010	09/03/2010	11/03/2010	12/03/2010	03/09/1945			2	1	65	1	1	TRUE	1	TRUE	0.4	2	0.1	1			0.2	1	3
79	68	White, British	1	FALSE	29/03/2010	mar	1	TRUE	3	21:20:00	1	1	TRUE	1	1	14	20	70	0	4	1	TRUE	2	0	TRUE	30/03/2010	01/04/2010	03/09/1945	03/09/1945	03/09/1945			2	1	63	1	1	TRUE	1	TRUE	0.4	2							4
80	96	White, British	2	TRUE	05/04/2010	apr	1	TRUE	4	15:00:00	1	1	TRUE	1	1	25	12	54	0	4	1	TRUE	2	0	TRUE	06/04/2010	08/04/2010	09/04/2010	12/04/2010	19/04/2010			4	1	50	3	2	FALSE	2	FALSE	0.5	2	0.8	3	0.6	2			4
81	78	Pakistani, British	1	TRUE	05/04/2010	apr	1	TRUE	4	20:21:00	1	1	TRUE	1	1	17	15	70	25	1	0	FALSE	1	1	FALSE	07/04/2010	08/04/2010	09/04/2010	12/04/2010	19/04/2010			6	2	43	3	2	FALSE	2	FALSE		1					0.9	2	4
82	84	White, British	1	TRUE	07/04/2010	apr	1	TRUE	4	12:21:00	1	1	TRUE	1	1	23	20	64	0	4	1	TRUE	2	0	TRUE	08/04/2010	09/04/2010	13/04/2010	14/04/2010	03/09/1945			2	1	63	2	2	FALSE	1	TRUE	1.1	4	0.7	3					4
83	77	White, British	1	TRUE	08/04/2010	apr	1	TRUE	4	10:07:00	1	1	TRUE	1	1	26	20	64	22	2	1	TRUE	3	1	FALSE	09/04/2010	12/04/2010	13/04/2010	15/04/2010	22/04/2010	26	2	3	1	61	3	2	FALSE	2	FALSE	0	1	0	1	0	1	2.1	4	4
84	82	White, British	1	TRUE	25/04/2010	apr	1	TRUE	4	15:54:00	1	1	TRUE	1	1	22	20	60	0	4	1	TRUE	2	0	TRUE	26/04/2010	28/04/2010	30/04/2010	04/05/2010	10/05/2010	4	1	3	1	62	2	2	FALSE	1	TRUE	0.4	2	0.3	1	0.3	1			4
85	86	White, British	1	FALSE	26/04/2010	apr	1	TRUE	4	11:40:00	1	1	TRUE	1	1	28	20	57	0	4	1	TRUE	2	0	TRUE	27/04/2010	29/04/2010	30/04/2010	04/05/2010	10/05/2010	30	2	5	2	53	1	1	TRUE	1	TRUE	0.6	3	0.9	4	1.1	4			4
86	89	White, British	1	FALSE	09/05/2010	may	1	TRUE	5	18:00:00	1	1	TRUE	1	1	15	20	44	0	4	1	TRUE	2	0	FALSE	11/05/2010	12/05/2010	14/05/2010	17/05/2010	03/09/1945			5	2	50	2	2	FALSE	1	TRUE	0.8	3	0.7	3					4
87	81	White, British	1	TRUE	10/05/2010	may	1	TRUE	5	10:45:00	1	1	TRUE	1	1	26	20	54	7	2	1	TRUE	3	1	FALSE	12/05/2010	13/05/2010	15/05/2010	17/05/2010	03/09/1945			3	1	65	3	2	FALSE	2	FALSE	0.8	3	0.8	3			1	2	4
88	72	White, British	1	TRUE	13/05/2010	may	1	TRUE	5	15:23:00	1	1	TRUE	1	1	23	20	52	3	4	1	TRUE	3	1	TRUE	14/05/2010	17/05/2010	18/05/2010	20/05/2010	03/09/1945			2	1	60	2	2	FALSE	1	TRUE	0.7	3	0.5	2			3.5	4	4
89	86	White, British	2	TRUE	12/05/2010	may	1	TRUE	5	15:06:00	1	1	TRUE	1	1	21	18	70	0	4	1	TRUE	2	0	FALSE	14/05/2010	15/05/2010	17/05/2010	19/05/2010	28/05/2010	0	1	6	2	44	3	2	FALSE	2	FALSE	1	4	1.1	4	0.8	3			4
90	80	White, British	1	TRUE	13/05/2010	may	1	TRUE	5	19:35:00	1	1	TRUE	1	1	40	16	70	0	4	1	TRUE	2	0	TRUE	14/05/2010	17/05/2010	18/05/2010	20/05/2010	27/05/2010	29	2	5	2	53	2	2	FALSE	1	TRUE	0.7	3	0.6	3	1.1	4			4
91	76	White, British	1	TRUE	16/05/2010	may	1	TRUE	5	12:50:00	1	1	TRUE	1	1	24	20	45	0	4	1	TRUE	2	0	FALSE	18/05/2010	19/05/2010	21/05/2010	24/05/2010	01/06/2010	2	1	2	1	67	2	2	FALSE	1	TRUE	0.9	4	0.9	4	0.8	3			4
92	89	White, British	1	TRUE	18/05/2010	may	1	TRUE	5	12:12:00	1	1	TRUE	1	1	24	20	55	21	1	0	FALSE	1	1	TRUE	19/05/2010	21/05/2010	24/05/2010	25/05/2010	01/06/2010	10	1	4	1	46	3	2	FALSE	2	FALSE		1					0.7	1	4
93	79	White, British	1	TRUE	23/05/2010	may	na		5	22:15:00	1	1	TRUE	1	1	12	20	50	0	4	1	TRUE	2	0	FALSE	25/05/2010	26/05/2010	28/05/2010	01/06/2010	03/09/1945			3	1	65	1	1	TRUE	1	TRUE	0.9	4	0.6	3					4
94	68	White, British	1	TRUE	25/05/2010	may	1	TRUE	5	14:39:00	1	1	TRUE	1	1	25	20	57	12	2	1	TRUE	3	1	TRUE	26/05/2010	28/05/2010	03/09/1945	03/06/2010	11/06/2010	14	2	5	2	51	1	1	TRUE	1	TRUE	0.6	3					2.1	4	4
95	71	White, British	1	TRUE	02/06/2010	jun	1	TRUE	6	07:19:00	1	1	TRUE	1	1	28	17	73	12	2	1	TRUE	3	1	TRUE	03/06/2010	04/06/2010	07/06/2010	09/06/2010	03/09/1945			4	1	51	2	2	FALSE	1	TRUE	0.4	2	0.1	1			1.7	3	4
96	82	White, British	1	TRUE	05/06/2010	jun	1	TRUE	6	18:38:00	1	1	TRUE	1	1	16	19	89	0	4	1	TRUE	2	0	FALSE	07/06/2010	03/09/1945	10/06/2010	11/06/2010	21/06/2010	31	2	3	1	54	3	2	FALSE	2	FALSE	0.7	3	0.9	4	0.5	2			4
97	70	White, British	1	TRUE	07/06/2010	jun	1	TRUE	6	21:52:00	1	1	TRUE	1	1	37	20	75	22	1	0	FALSE	1	1	TRUE	09/06/2010	10/06/2010	11/06/2010	14/06/2010	21/06/2010	18	2	3	1	61	2	2	FALSE	1	TRUE		1					1.7	3	4
98	83	White, British	1	FALSE	09/06/2010	jun	1	TRUE	6	12:35:00	1	1	TRUE	1	1	21	20	67	26	1	0	FALSE	1	1	FALSE	10/06/2010	11/06/2010	14/06/2010	16/06/2010	03/09/1945			1	1	65	3	2	FALSE	2	FALSE		1					1.4	3	4
99	94	White, British	1	TRUE	11/06/2010	jun	1	TRUE	6	11:04:00	1	1	TRUE	1	1	26	20	51	26	1	0	FALSE	1	1	TRUE	11/06/2010	14/06/2010	16/06/2010	18/06/2010	25/06/2010	17	2	5	2	50	3	2	FALSE	2	FALSE		1					1.2		4
101	78	White, British	1	TRUE	15/06/2010	jun	1	TRUE	6	22:20:00	1	1	TRUE	1	1	28	20	58	24	1	0	FALSE	1	1	TRUE	16/06/2010	18/06/2010	21/06/2010	22/06/2010	29/06/2010	11	2	1	1	65	3	2	FALSE	2	FALSE		1					1	2	4
102	88	White, British	2	TRUE	14/06/2010	jun	1	TRUE	6	10:28:00	1	1	TRUE	1	1	31	20	48	0	4	1	TRUE	2	0	FALSE	16/06/2010	03/09/1945	18/06/2010	21/06/2010	03/09/1945			4	1	51	3	2	FALSE	2	FALSE	0.3	1	0.6	3
[truncated: 156 more columns]
